# Supplementary material for: A de novo variant in the keratin 1 gene (KRT1) in a Chinese shar-pei dog with severe congenital cornification disorder and non-epidermolytic ichthyosis
Source: PLoS One. 2022 Oct 17;17(10):e0275367. doi: 10.1371/journal.pone.0275367 (PMC9576078; doi:10.1371/journal.pone.0275367)
Supplement: S2 Table — List of non-syndromic and syndromic forms of ichthyosis. (XLSX) [file pone.0275367.s002.xlsx]

## Sheet: candidate genes
S2 Table. 37 known functional candidate genes for non-syndromic or syndromic forms of ichthyosis.
Gene	Full Name	Phenotype	Mode of inheritance	Reference
ABCA12	ATP-binding Cassette, Subfamily A, Member 12	Ichthyosis, autosomal recessive (harlequin)	autosomal recessive	[1,2]
ABCA12	ATP-binding Cassette, Subfamily A, Member 12	Ichthyosis, congenital, autosomal recessive 4A	autosomal recessive	[1,2]
ABHD5	Abhydrolase Domain-containing Protein 5	Chanarin-Dorfman syndrome	autosomal recessive	[1,2]
ALDH3A2	Aldeyde dehydrogenase, Family 3, Subfamily A, Member 2	Sjörgen-Larson syndrome	autosomal recessive	[1,2]
ALOX12B	Arachidonate 12-Lipoxygenase, R Type	Ichthyosis, congenital, autosomal recessive 2	autosomal recessive	[1,2]
ALOXE3	Arachidonate Lipoxygenase 3	Ichthyosis, congenital, autosomal recessive 3	autosomal recessive	[1,2]
AP1S1	Adaptor-related Protein Complex 1, Sigma-1 Subunit	MEDNIK syndrome (mental retardation, enteropathy, deafness, peripheral neuropathy, ichthyosis, and keratoderma)	autosomal recessive	[1,2]
ASPRV1	Aspartic peptidase, Retroviral-Like 1	Ichthyosis, non-epidermiolytic	autosomal dominant	[3]
CDSN	Corneodesmosin	Peeling skin syndrome 1	autosomal recessive	[2]
CERS3	Ceramide Syntase 3	Ichthyosis, congenital, autosomal recessive 9	autosomal recessive	[2]
CLDN1	Claudin 1	ichthyosis, leukocyte vacuoles, alopecia, and sclerosing cholangitis (ILVASC)	autosomal recessive	[1,2]
CSTA	Cystatin A	Peeling skin syndrome 4	autosomal recessive	[2]
CYP4F22	Cytochrome P450, Family 4, Subfamily F, Polypeptide 22	Ichthyosis, congenital, autosomal recessive 5	autosomal recessive	[1,2]
EBP	Emopamil-binding protein	Chondrodysplasia punctata	X-linked dominant	[1,2]
ELOVL4	Elongation of very long chain fatty acids-like 4	Ichthyosis, spastic quadriplegie and mental retardation	autosomal recessive	[2]
ERCC2	Excision repair, complementing defective, in chinese hamster, 2	Trichothiodystrophy	autosomal recessive	[1,2]
ERCC3	Excision repair, complementing defective, in chinese hamster, 3	Trichothiodystrophy	autosomal recessive	[1,2]
FLG	Filaggrin	Ichthyosis vulgaris	autosomal dominant	[1,2]
GJB2	Gap junction protein, beta-2	KID syndrome (keratitis, ichthyosis and deafness)	autosomal dominant	[1,2]
GTF2H5	General transcription factor IIH, polypeptide 5	Trichothiodystrophy	autosomal recessive	[1,2]
KRT1	Keratin 1, Type II	Ichthyosis, cyclic, with epidermolytic hyperkeratosis	autosomal dominant	[1,2]
KRT10	Keratin 10, Type I	Ichthyosis, cyclic, with epidermolytic hyperkeratosis	autosomal dominant	[1,2]
KRT2	Keratin 2, Type II	Ichthyosis bullosa of Siemens	autosomal dominant	[1,2]
LIPN	Lipase family, Member N	Ichthyosis, congenital, autosomal recessive 8	autosomal recessive	[2]
LOR	Loricrin	Vohwinkel syndrome (ichthyotic variant)	autosomal dominant	[1,2]
MBTPS2	Membrane-bound transcription factor protease, Site 2	IFAP syndrome with or without BRESHECK syndrome (ichthyosis follicularis, alopecia and photophobia; brain anomalies, retardation, ectodermal dysplasia, skeletal malformations, Hirschsprung disease, ear/eye anomalies, cleft palate/cryptorchidism and kidney dysplasia/hypoplasia)	X-linked recessive	[1,2]
NIPAL4	Nipa-like domain-containing 4	Ichthyosis, congenital, autosomal recessive 6	autosomal recessive	[1,2]
PNPLA1	Patatin-like phosphatase domain containing protein 1	Ichthyosis, congenital, autosomal recessive 10	autosomal recessive	[2]
POMP	Proteasome maturation protein	Keratosiss linearis with ichthyosis congenita and sclerosing keratoderma	autosomal recessive	[1,2]
SLC27A4	Solute carrier family 27 (fatty acid transporter), member 4	Ichthyosis permaturity syndrome	autosomal recessive	[1,2]
SNAP29	Synaptosomal-associated protein, 29-KD	CEDNIK syndrome (cerebral dysgenesis, neuropathy, ichthyosis and keratoderma)	autosomal recessive	[1,2]
SPINK5	Serine protease inhibitor, Kazal-type, 5	Netherton syndrome	autosomal recessive	[1,2]
ST14	Suppression of tumorigenicity 14	Ichthyosis with hypotrichosis	autosomal recessive	[1,2]
STS	Steroid sulfatase	Ichthyosis, X-linked	X-linked recessive	[1,2]
SUMF1	Sulfatase-modifying factor 1	Multiple sulfatase deficiency	autosomal recessive	[1]
TGM1	Transglutaminase 1	Ichthyosis, congenital, autosomal recessive 1	autosomal recessive	[1,2]
TGM5	Transglutaminase 5	Peeling skin syndrome, acral type	autosomal recessive	[2]
References
1. Oji V, Tadini G, Akiyama M, Blanchet Bardon C, Bodemer C, Bourrat E, et al. Revised nomenclature and classification of inherited ichthyoses: results of the First Ichthyosis Consensus Conference in Soreze 2009. J Am Acad Dermatol. 2010;63(4):607-641. doi: 10.1016/j.jaad.2009.11.020.
2. Lemke JR, Kernland-Lang K, Hörtnagel K, Itin P. Monogenic human skin disorders. Dermatology. 2014;229(2):55-64. doi: 10.1159/000362200.
3. Bauer A, Waluk DP, Galichet A, Timm K, Jagannathan V, Sayar BS, et al. A de novo variant in the ASPRV1 gene in a dog with ichthyosis. PLoS Genet. 2017;13(3):e1006651. doi: 10.1371/journal.pgen.1006651
