# Supplementary material for: A de novo variant in the keratin 1 gene (KRT1) in a Chinese shar-pei dog with severe congenital cornification disorder and non-epidermolytic ichthyosis
Source: PLoS One. 2022 Oct 17;17(10):e0275367. doi: 10.1371/journal.pone.0275367 (PMC9576078; doi:10.1371/journal.pone.0275367)
Supplement: S3 Table — Variants are listed multiple times, if they have predicted effects on more than one transcript. Variants with a SnpEff predicted impact of "high" or "moderate" were considered protein-changing variants. For private variant filtering, the genomes of the case and 793 controls (excluding the parents) were considered. The KRT1:c.567_569del variant is highlighted in yellow (line 176,297). (XLSX) [file pone.0275367.s003.xlsx]

## Sheet: all private variants
S3 Table. Private variants in the affected Chinese shar-pei. Variants are listed multiple times, if they have predicted effects on more than one transcript. Variants with a SnpEff predicted impact of "high" or "moderate" were considered protein-changing variants. For private variant filering, the genomes of the case and 793 controls (excluding the parents) were considered. The KRT1:c.567_569del v…
#CHROM	POS	REF	ALT	FILTER	Genotype case	Genotype sire	Genotype dam	EFFECT	IMPACT	GENE	GENEID	FEATURE	FEATUREID	BIOTYPE	RANK	HGVS_C	HGVS_P	CDNA_POS	CDNA_LEN	CDS_POS	CDS_LEN	AA_POS	AA_LEN	DISTANCE	ERRORS
1	4513	T	A	PASS	1/1	0/1	1/1	intergenic_region	MODIFIER	CHR_START-ENPP1	CHR_START-100856150	intergenic_region	CHR_START-100856150		-1	n.4513T>A		-1	-1	-1	-1	-1	-1	0
1	4668	GA	G	PASS	0/1	0/1	0/1	intergenic_region	MODIFIER	CHR_START-ENPP1	CHR_START-100856150	intergenic_region	CHR_START-100856150		-1	n.4669delA		-1	-1	-1	-1	-1	-1	0
1	6692	C	T	PASS	1/1	0/0	0/1	intergenic_region	MODIFIER	CHR_START-ENPP1	CHR_START-100856150	intergenic_region	CHR_START-100856150		-1	n.6692C>T		-1	-1	-1	-1	-1	-1	0
1	8887	C	T	PASS	0/1	0/0	0/0	intergenic_region	MODIFIER	CHR_START-ENPP1	CHR_START-100856150	intergenic_region	CHR_START-100856150		-1	n.8887C>T		-1	-1	-1	-1	-1	-1	0
1	9002	C	G	QD2	0/1	0/0	0/1	intergenic_region	MODIFIER	CHR_START-ENPP1	CHR_START-100856150	intergenic_region	CHR_START-100856150		-1	n.9002C>G		-1	-1	-1	-1	-1	-1	0
1	16757	T	C	PASS	1/1	0/0	0/1	intergenic_region	MODIFIER	CHR_START-ENPP1	CHR_START-100856150	intergenic_region	CHR_START-100856150		-1	n.16757T>C		-1	-1	-1	-1	-1	-1	0
1	45463	T	G	PASS	0/1	0/1	0/0	intergenic_region	MODIFIER	CHR_START-ENPP1	CHR_START-100856150	intergenic_region	CHR_START-100856150		-1	n.45463T>G		-1	-1	-1	-1	-1	-1	0
1	52335	C	A	QD2	0/1	0/1	0/0	intergenic_region	MODIFIER	CHR_START-ENPP1	CHR_START-100856150	intergenic_region	CHR_START-100856150		-1	n.52335C>A		-1	-1	-1	-1	-1	-1	0
1	54775	A	C	PASS	0/1	0/0	0/1	intergenic_region	MODIFIER	CHR_START-ENPP1	CHR_START-100856150	intergenic_region	CHR_START-100856150		-1	n.54775A>C		-1	-1	-1	-1	-1	-1	0
1	60168	CTGT	C	QD2	0/1	0/0	0/0	intergenic_region	MODIFIER	CHR_START-ENPP1	CHR_START-100856150	intergenic_region	CHR_START-100856150		-1	n.60169_60171delTGT		-1	-1	-1	-1	-1	-1	0
1	65713	C	T	QD2	0/1	0/1	0/0	intergenic_region	MODIFIER	CHR_START-ENPP1	CHR_START-100856150	intergenic_region	CHR_START-100856150		-1	n.65713C>T		-1	-1	-1	-1	-1	-1	0
1	69929	A	G	PASS	0/1	0/0	0/0	intergenic_region	MODIFIER	CHR_START-ENPP1	CHR_START-100856150	intergenic_region	CHR_START-100856150		-1	n.69929A>G		-1	-1	-1	-1	-1	-1	0
1	70037	G	C	PASS	0/1	0/0	0/0	intergenic_region	MODIFIER	CHR_START-ENPP1	CHR_START-100856150	intergenic_region	CHR_START-100856150		-1	n.70037G>C		-1	-1	-1	-1	-1	-1	0
1	70382	T	A	PASS	0/1	0/0	0/0	intergenic_region	MODIFIER	CHR_START-ENPP1	CHR_START-100856150	intergenic_region	CHR_START-100856150		-1	n.70382T>A		-1	-1	-1	-1	-1	-1	0
1	71619	C	G	PASS	0/1	0/1	0/0	intergenic_region	MODIFIER	CHR_START-ENPP1	CHR_START-100856150	intergenic_region	CHR_START-100856150		-1	n.71619C>G		-1	-1	-1	-1	-1	-1	0
1	71630	G	T	PASS	0/1	0/1	0/0	intergenic_region	MODIFIER	CHR_START-ENPP1	CHR_START-100856150	intergenic_region	CHR_START-100856150		-1	n.71630G>T		-1	-1	-1	-1	-1	-1	0
1	72697	A	AT	PASS	0/1	0/0	0/1	intergenic_region	MODIFIER	CHR_START-ENPP1	CHR_START-100856150	intergenic_region	CHR_START-100856150		-1	n.72697_72698insT		-1	-1	-1	-1	-1	-1	0
1	75288	GGTTAGGGTTAGA	G	QD2	0/1	0/1	0/0	intergenic_region	MODIFIER	CHR_START-ENPP1	CHR_START-100856150	intergenic_region	CHR_START-100856150		-1	n.75289_75300delGTTAGGGTTAGA		-1	-1	-1	-1	-1	-1	0
1	75312	G	A	QD2	0/1	0/1	0/0	intergenic_region	MODIFIER	CHR_START-ENPP1	CHR_START-100856150	intergenic_region	CHR_START-100856150		-1	n.75312G>A		-1	-1	-1	-1	-1	-1	0
1	76860	C	T	PASS	0/1	0/1	0/0	intergenic_region	MODIFIER	CHR_START-ENPP1	CHR_START-100856150	intergenic_region	CHR_START-100856150		-1	n.76860C>T		-1	-1	-1	-1	-1	-1	0
1	77503	G	C	PASS	0/1	0/0	0/1	intergenic_region	MODIFIER	CHR_START-ENPP1	CHR_START-100856150	intergenic_region	CHR_START-100856150		-1	n.77503G>C		-1	-1	-1	-1	-1	-1	0
1	77758	T	G	PASS	0/1	0/0	0/0	intergenic_region	MODIFIER	CHR_START-ENPP1	CHR_START-100856150	intergenic_region	CHR_START-100856150		-1	n.77758T>G		-1	-1	-1	-1	-1	-1	0
1	77782	A	G	PASS	0/1	0/1	0/0	intergenic_region	MODIFIER	CHR_START-ENPP1	CHR_START-100856150	intergenic_region	CHR_START-100856150		-1	n.77782A>G		-1	-1	-1	-1	-1	-1	0
1	83404	C	A	PASS	0/1	0/0	0/0	intergenic_region	MODIFIER	CHR_START-ENPP1	CHR_START-100856150	intergenic_region	CHR_START-100856150		-1	n.83404C>A		-1	-1	-1	-1	-1	-1	0
1	85948	C	G	PASS	0/1	0/0	0/0	intergenic_region	MODIFIER	CHR_START-ENPP1	CHR_START-100856150	intergenic_region	CHR_START-100856150		-1	n.85948C>G		-1	-1	-1	-1	-1	-1	0
1	89918	C	T	QD2	0/1	0/1	0/0	intergenic_region	MODIFIER	CHR_START-ENPP1	CHR_START-100856150	intergenic_region	CHR_START-100856150		-1	n.89918C>T		-1	-1	-1	-1	-1	-1	0
1	89924	TG	T	QD2	0/1	0/1	0/0	intergenic_region	MODIFIER	CHR_START-ENPP1	CHR_START-100856150	intergenic_region	CHR_START-100856150		-1	n.89925delG		-1	-1	-1	-1	-1	-1	0
1	89938	C	G	QD2	0/1	0/1	0/0	intergenic_region	MODIFIER	CHR_START-ENPP1	CHR_START-100856150	intergenic_region	CHR_START-100856150		-1	n.89938C>G		-1	-1	-1	-1	-1	-1	0
1	168090	ATC	A	PASS	0/1	0/0	0/1	intergenic_region	MODIFIER	CHR_START-ENPP1	CHR_START-100856150	intergenic_region	CHR_START-100856150		-1	n.168091_168092delTC		-1	-1	-1	-1	-1	-1	0
1	168093	A	AGT	PASS	0/1	0/0	0/1	intergenic_region	MODIFIER	CHR_START-ENPP1	CHR_START-100856150	intergenic_region	CHR_START-100856150		-1	n.168093_168094insGT		-1	-1	-1	-1	-1	-1	0
1	168098	A	T	PASS	0/1	0/0	0/1	intergenic_region	MODIFIER	CHR_START-ENPP1	CHR_START-100856150	intergenic_region	CHR_START-100856150		-1	n.168098A>T		-1	-1	-1	-1	-1	-1	0
1	168099	A	T	PASS	0/1	0/0	0/1	intergenic_region	MODIFIER	CHR_START-ENPP1	CHR_START-100856150	intergenic_region	CHR_START-100856150		-1	n.168099A>T		-1	-1	-1	-1	-1	-1	0
1	204804	T	A	PASS	0/1	0/0	0/1	intergenic_region	MODIFIER	CHR_START-ENPP1	CHR_START-100856150	intergenic_region	CHR_START-100856150		-1	n.204804T>A		-1	-1	-1	-1	-1	-1	0
1	229449	C	T	PASS	0/1	0/0	0/1	intergenic_region	MODIFIER	CHR_START-ENPP1	CHR_START-100856150	intergenic_region	CHR_START-100856150		-1	n.229449C>T		-1	-1	-1	-1	-1	-1	0
1	298758	T	G	PASS	0/1	1/1	0/0	intron_variant	MODIFIER	ENPP1	100856150	transcript	XM_003638785.3	protein_coding	1	c.214-9012A>C		-1	-1	-1	-1	-1	-1	0
1	298758	T	G	PASS	0/1	1/1	0/0	intron_variant	MODIFIER	ENPP1	100856150	transcript	XM_014119721.2	protein_coding	1	c.214-9012A>C		-1	-1	-1	-1	-1	-1	0
1	303421	C	T	PASS	0/1	0/0	0/1	intron_variant	MODIFIER	ENPP1	100856150	transcript	XM_003638785.3	protein_coding	1	c.214-13675G>A		-1	-1	-1	-1	-1	-1	0
1	303421	C	T	PASS	0/1	0/0	0/1	intron_variant	MODIFIER	ENPP1	100856150	transcript	XM_014119721.2	protein_coding	1	c.214-13675G>A		-1	-1	-1	-1	-1	-1	0
1	310051	T	A	PASS	0/1	0/0	0/1	intron_variant	MODIFIER	ENPP1	100856150	transcript	XM_003638785.3	protein_coding	1	c.213+11800A>T		-1	-1	-1	-1	-1	-1	0
1	310051	T	A	PASS	0/1	0/0	0/1	intron_variant	MODIFIER	ENPP1	100856150	transcript	XM_014119721.2	protein_coding	1	c.213+11800A>T		-1	-1	-1	-1	-1	-1	0
1	324202	T	C	PASS	0/1	0/0	0/1	upstream_gene_variant	MODIFIER	ENPP1	100856150	transcript	XM_003638785.3	protein_coding	-1	c.-2139A>G		-1	-1	-1	-1	-1	-1	2121
1	324202	T	C	PASS	0/1	0/0	0/1	upstream_gene_variant	MODIFIER	ENPP1	100856150	transcript	XM_014119721.2	protein_coding	-1	c.-2139A>G		-1	-1	-1	-1	-1	-1	2121
1	324202	T	C	PASS	0/1	0/0	0/1	downstream_gene_variant	MODIFIER	LOC102151484	102151484	transcript	102151484	pseudogene	-1	n.*884A>G		-1	-1	-1	-1	-1	-1	884
1	324202	T	C	PASS	0/1	0/0	0/1	intergenic_region	MODIFIER	ENPP1-LOC102151484	100856150-102151484	intergenic_region	100856150-102151484		-1	n.324202T>C		-1	-1	-1	-1	-1	-1	0
1	359381	C	G	PASS	0/1	0/0	0/1	upstream_gene_variant	MODIFIER	LOC100685702	100685702	transcript	100685702	pseudogene	-1	n.-4226C>G		-1	-1	-1	-1	-1	-1	4226
1	359381	C	G	PASS	0/1	0/0	0/1	intergenic_region	MODIFIER	LOC102151484-LOC100685702	102151484-100685702	intergenic_region	102151484-100685702		-1	n.359381C>G		-1	-1	-1	-1	-1	-1	0
1	389289	CAAA	C	PASS	0/1	0/0	0/1	intergenic_region	MODIFIER	LOC100685702-LOC100685782	100685702-100685782	intergenic_region	100685702-100685782		-1	n.389290_389292delAAA		-1	-1	-1	-1	-1	-1	0
1	403112	A	G	PASS	0/1	1/1	0/0	intron_variant	MODIFIER	LOC100685782	100685782	transcript	100685782	pseudogene	7	n.823-13T>C		-1	-1	-1	-1	-1	-1	0
1	408883	C	T	PASS	0/1	1/1	0/0	intron_variant	MODIFIER	LOC100685782	100685782	transcript	100685782	pseudogene	7	n.822+856G>A		-1	-1	-1	-1	-1	-1	0
1	414409	A	T	PASS	0/1	1/1	0/0	intron_variant	MODIFIER	LOC100685782	100685782	transcript	100685782	pseudogene	4	n.439+296T>A		-1	-1	-1	-1	-1	-1	0
1	423430	GA	G	PASS	0/1	1/1	0/0	intron_variant	MODIFIER	LOC100685782	100685782	transcript	100685782	pseudogene	1	n.163-570delT		-1	-1	-1	-1	-1	-1	0
1	470656	C	T	PASS	0/1	0/0	0/1	intergenic_region	MODIFIER	LOC100685782-PARD6G	100685782-483923	intergenic_region	100685782-483923		-1	n.470656C>T		-1	-1	-1	-1	-1	-1	0
1	475698	C	T	PASS	0/1	0/0	0/1	upstream_gene_variant	MODIFIER	PARD6G	483923	transcript	XM_022426688.1	protein_coding	-1	c.-2612C>T		-1	-1	-1	-1	-1	-1	2612
1	475698	C	T	PASS	0/1	0/0	0/1	intergenic_region	MODIFIER	LOC100685782-PARD6G	100685782-483923	intergenic_region	100685782-483923		-1	n.475698C>T		-1	-1	-1	-1	-1	-1	0
1	531316	G	A	PASS	0/1	0/0	0/1	intron_variant	MODIFIER	PARD6G	483923	transcript	XM_022426688.1	protein_coding	3	c.637+20557G>A		-1	-1	-1	-1	-1	-1	0
1	541662	C	A	PASS	0/1	0/0	0/1	intron_variant	MODIFIER	PARD6G	483923	transcript	XM_022426688.1	protein_coding	3	c.638-23411C>A		-1	-1	-1	-1	-1	-1	0
1	568403	C	T	PASS	0/1	0/0	0/1	downstream_gene_variant	MODIFIER	PARD6G	483923	transcript	XM_022426688.1	protein_coding	-1	c.*2498C>T		-1	-1	-1	-1	-1	-1	675
1	568403	C	T	PASS	0/1	0/0	0/1	intergenic_region	MODIFIER	PARD6G-ADNP2	483923-100686027	intergenic_region	483923-100686027		-1	n.568403C>T		-1	-1	-1	-1	-1	-1	0
1	582969	T	C	PASS	0/1	0/0	0/1	intergenic_region	MODIFIER	PARD6G-ADNP2	483923-100686027	intergenic_region	483923-100686027		-1	n.582969T>C		-1	-1	-1	-1	-1	-1	0
1	614678	T	A	PASS	0/1	0/0	0/1	upstream_gene_variant	MODIFIER	ADNP2	100686027	transcript	XM_022407774.1	protein_coding	-1	c.-9385A>T		-1	-1	-1	-1	-1	-1	4925
1	614678	T	A	PASS	0/1	0/0	0/1	intron_variant	MODIFIER	ADNP2	100686027	transcript	XM_005615273.3	protein_coding	3	c.109-4925A>T		-1	-1	-1	-1	-1	-1	0
1	614678	T	A	PASS	0/1	0/0	0/1	intron_variant	MODIFIER	ADNP2	100686027	transcript	XM_014119808.2	protein_coding	3	c.109-4925A>T		-1	-1	-1	-1	-1	-1	0
1	614678	T	A	PASS	0/1	0/0	0/1	intron_variant	MODIFIER	ADNP2	100686027	transcript	XM_014119832.2	protein_coding	2	c.109-4925A>T		-1	-1	-1	-1	-1	-1	0
1	658788	A	G	PASS	0/1	1/1	0/0	intron_variant	MODIFIER	LOC100685536	100685536	transcript	XR_002617295.1	pseudogene	2	n.240+303T>C		-1	-1	-1	-1	-1	-1	0
1	658788	A	G	PASS	0/1	1/1	0/0	intron_variant	MODIFIER	LOC100685536	100685536	transcript	XR_002617320.1	pseudogene	2	n.239+303T>C		-1	-1	-1	-1	-1	-1	0
1	658788	A	G	PASS	0/1	1/1	0/0	intron_variant	MODIFIER	LOC100685536	100685536	transcript	XR_002617342.1	pseudogene	3	n.323+303T>C		-1	-1	-1	-1	-1	-1	0
1	658788	A	G	PASS	0/1	1/1	0/0	intron_variant	MODIFIER	LOC100685536	100685536	transcript	XR_001317036.2	pseudogene	2	n.236+303T>C		-1	-1	-1	-1	-1	-1	0
1	658788	A	G	PASS	0/1	1/1	0/0	intron_variant	MODIFIER	LOC100685536	100685536	transcript	XR_002617306.1	pseudogene	2	n.225+303T>C		-1	-1	-1	-1	-1	-1	0
1	660363	G	A	PASS	0/1	0/0	0/1	intron_variant	MODIFIER	LOC100685536	100685536	transcript	XR_002617295.1	pseudogene	1	n.112-1144C>T		-1	-1	-1	-1	-1	-1	0
1	660363	G	A	PASS	0/1	0/0	0/1	intron_variant	MODIFIER	LOC100685536	100685536	transcript	XR_002617320.1	pseudogene	1	n.111-1144C>T		-1	-1	-1	-1	-1	-1	0
1	660363	G	A	PASS	0/1	0/0	0/1	intron_variant	MODIFIER	LOC100685536	100685536	transcript	XR_002617342.1	pseudogene	2	n.195-1144C>T		-1	-1	-1	-1	-1	-1	0
1	660363	G	A	PASS	0/1	0/0	0/1	intron_variant	MODIFIER	LOC100685536	100685536	transcript	XR_001317036.2	pseudogene	1	n.108-1144C>T		-1	-1	-1	-1	-1	-1	0
1	660363	G	A	PASS	0/1	0/0	0/1	intron_variant	MODIFIER	LOC100685536	100685536	transcript	XR_002617306.1	pseudogene	1	n.97-1144C>T		-1	-1	-1	-1	-1	-1	0
1	694749	G	A	PASS	0/1	0/0	0/1	intron_variant	MODIFIER	RBFA	606936	transcript	XM_014113052.1	protein_coding	9	c.1004+141C>T		-1	-1	-1	-1	-1	-1	0
1	712525	T	G	PASS	0/1	0/0	0/1	intron_variant	MODIFIER	RBFA	606936	transcript	XM_014113052.1	protein_coding	3	c.416-2444A>C		-1	-1	-1	-1	-1	-1	0
1	712525	T	G	PASS	0/1	0/0	0/1	intron_variant	MODIFIER	LOC102154355	102154355	transcript	XR_291183.3	pseudogene	1	n.1881+434T>G		-1	-1	-1	-1	-1	-1	0
1	738243	C	CCGAAGGTA	PASS	0/1	0/0	0/1	downstream_gene_variant	MODIFIER	TXNL4A	476156	transcript	XM_005615276.3	protein_coding	-1	c.*3234_*3235insCGAAGGTA		-1	-1	-1	-1	-1	-1	2995
1	738243	C	CCGAAGGTA	PASS	0/1	0/0	0/1	downstream_gene_variant	MODIFIER	TXNL4A	476156	transcript	XM_022407962.1	protein_coding	-1	c.*3234_*3235insCGAAGGTA		-1	-1	-1	-1	-1	-1	2991
1	738243	C	CCGAAGGTA	PASS	0/1	0/0	0/1	downstream_gene_variant	MODIFIER	TXNL4A	476156	transcript	XM_533363.6	protein_coding	-1	c.*3234_*3235insCGAAGGTA		-1	-1	-1	-1	-1	-1	2995
1	738243	C	CCGAAGGTA	PASS	0/1	0/0	0/1	downstream_gene_variant	MODIFIER	TXNL4A	476156	transcript	XM_014119994.2	protein_coding	-1	c.*3234_*3235insCGAAGGTA		-1	-1	-1	-1	-1	-1	2991
1	738243	C	CCGAAGGTA	PASS	0/1	0/0	0/1	intergenic_region	MODIFIER	TXNL4A-HSBP1L1	476156-100686180	intergenic_region	476156-100686180		-1	n.738243_738244insCGAAGGTA		-1	-1	-1	-1	-1	-1	0
1	797971	T	C	PASS	0/1	0/0	0/0	intron_variant	MODIFIER	PQLC1	476157	transcript	XM_005615278.2	protein_coding	4	c.567-2708T>C		-1	-1	-1	-1	-1	-1	0	WARNING_TRANSCRIPT_NO_START_CODON
1	801738	G	A	PASS	0/1	1/1	0/0	downstream_gene_variant	MODIFIER	PQLC1	476157	transcript	XM_005615278.2	protein_coding	-1	c.*853G>A		-1	-1	-1	-1	-1	-1	511	WARNING_TRANSCRIPT_NO_START_CODON
1	801738	G	A	PASS	0/1	1/1	0/0	downstream_gene_variant	MODIFIER	KCNG2	607004	transcript	XM_022426692.1	protein_coding	-1	c.*4154C>T		-1	-1	-1	-1	-1	-1	4154
1	801738	G	A	PASS	0/1	1/1	0/0	intergenic_region	MODIFIER	PQLC1-KCNG2	476157-607004	intergenic_region	476157-607004		-1	n.801738G>A		-1	-1	-1	-1	-1	-1	0
1	832337	G	A	PASS	0/1	0/0	0/1	intron_variant	MODIFIER	KCNG2	607004	transcript	XM_022426692.1	protein_coding	1	c.-210-2670C>T		-1	-1	-1	-1	-1	-1	0
1	845079	CG	C	PASS	0/1	0/0	0/1	intron_variant	MODIFIER	KCNG2	607004	transcript	XM_022426692.1	protein_coding	1	c.-210-15413delC		-1	-1	-1	-1	-1	-1	0
1	848530	C	T	PASS	0/1	1/1	0/0	intron_variant	MODIFIER	KCNG2	607004	transcript	XM_022426692.1	protein_coding	1	c.-211+17394G>A		-1	-1	-1	-1	-1	-1	0
1	902595	CAGA	C	PASS	0/1	0/0	0/1	intron_variant	MODIFIER	CTDP1	476158	transcript	XM_022408189.1	protein_coding	11	c.2503-1098_2503-1096delTCT		-1	-1	-1	-1	-1	-1	0
1	902595	CAGA	C	PASS	0/1	0/0	0/1	intron_variant	MODIFIER	CTDP1	476158	transcript	XM_005615279.3	protein_coding	11	c.2503-1098_2503-1096delTCT		-1	-1	-1	-1	-1	-1	0
1	902595	CAGA	C	PASS	0/1	0/0	0/1	intron_variant	MODIFIER	CTDP1	476158	transcript	XM_533365.5	protein_coding	11	c.2503-1098_2503-1096delTCT		-1	-1	-1	-1	-1	-1	0
1	902595	CAGA	C	PASS	0/1	0/0	0/1	intron_variant	MODIFIER	CTDP1	476158	transcript	XM_022408223.1	protein_coding	11	c.2155-1098_2155-1096delTCT		-1	-1	-1	-1	-1	-1	0
1	902595	CAGA	C	PASS	0/1	0/0	0/1	intron_variant	MODIFIER	CTDP1	476158	transcript	XM_022408234.1	protein_coding	11	c.2503-1098_2503-1096delTCT		-1	-1	-1	-1	-1	-1	0
1	902595	CAGA	C	PASS	0/1	0/0	0/1	intron_variant	MODIFIER	CTDP1	476158	transcript	XM_005615285.3	protein_coding	10	c.2343-1098_2343-1096delTCT		-1	-1	-1	-1	-1	-1	0
1	942165	C	T	PASS	0/1	0/0	0/1	intron_variant	MODIFIER	CTDP1	476158	transcript	XM_022408189.1	protein_coding	1	c.305+3268G>A		-1	-1	-1	-1	-1	-1	0
1	942165	C	T	PASS	0/1	0/0	0/1	intron_variant	MODIFIER	CTDP1	476158	transcript	XM_005615279.3	protein_coding	1	c.305+3268G>A		-1	-1	-1	-1	-1	-1	0
1	942165	C	T	PASS	0/1	0/0	0/1	intron_variant	MODIFIER	CTDP1	476158	transcript	XM_533365.5	protein_coding	1	c.305+3268G>A		-1	-1	-1	-1	-1	-1	0
1	942165	C	T	PASS	0/1	0/0	0/1	intron_variant	MODIFIER	CTDP1	476158	transcript	XM_022408223.1	protein_coding	1	c.-44+3805G>A		-1	-1	-1	-1	-1	-1	0
1	942165	C	T	PASS	0/1	0/0	0/1	intron_variant	MODIFIER	CTDP1	476158	transcript	XM_022408234.1	protein_coding	1	c.305+3268G>A		-1	-1	-1	-1	-1	-1	0
1	942165	C	T	PASS	0/1	0/0	0/1	intron_variant	MODIFIER	CTDP1	476158	transcript	XM_005615285.3	protein_coding	1	c.305+3268G>A		-1	-1	-1	-1	-1	-1	0
1	942165	C	T	PASS	0/1	0/0	0/1	intron_variant	MODIFIER	CTDP1	476158	transcript	XM_005615282.3	protein_coding	1	c.305+3268G>A		-1	-1	-1	-1	-1	-1	0
1	942907	T	C	PASS	0/1	0/0	0/1	intron_variant	MODIFIER	CTDP1	476158	transcript	XM_022408189.1	protein_coding	1	c.305+2526A>G		-1	-1	-1	-1	-1	-1	0
1	942907	T	C	PASS	0/1	0/0	0/1	intron_variant	MODIFIER	CTDP1	476158	transcript	XM_005615279.3	protein_coding	1	c.305+2526A>G		-1	-1	-1	-1	-1	-1	0
1	942907	T	C	PASS	0/1	0/0	0/1	intron_variant	MODIFIER	CTDP1	476158	transcript	XM_533365.5	protein_coding	1	c.305+2526A>G		-1	-1	-1	-1	-1	-1	0
1	942907	T	C	PASS	0/1	0/0	0/1	intron_variant	MODIFIER	CTDP1	476158	transcript	XM_022408223.1	protein_coding	1	c.-44+3063A>G		-1	-1	-1	-1	-1	-1	0
1	942907	T	C	PASS	0/1	0/0	0/1	intron_variant	MODIFIER	CTDP1	476158	transcript	XM_022408234.1	protein_coding	1	c.305+2526A>G		-1	-1	-1	-1	-1	-1	0
1	942907	T	C	PASS	0/1	0/0	0/1	intron_variant	MODIFIER	CTDP1	476158	transcript	XM_005615285.3	protein_coding	1	c.305+2526A>G		-1	-1	-1	-1	-1	-1	0
1	942907	T	C	PASS	0/1	0/0	0/1	intron_variant	MODIFIER	CTDP1	476158	transcript	XM_005615282.3	protein_coding	1	c.305+2526A>G		-1	-1	-1	-1	-1	-1	0
1	950955	C	A	PASS	0/1	0/0	0/1	upstream_gene_variant	MODIFIER	CTDP1	476158	transcript	XM_022408223.1	protein_coding	-1	c.-15423G>T		-1	-1	-1	-1	-1	-1	4961
1	950955	C	A	PASS	0/1	0/0	0/1	intergenic_region	MODIFIER	CTDP1-LOC111091841	476158-111091841	intergenic_region	476158-111091841		-1	n.950955C>A		-1	-1	-1	-1	-1	-1	0
1	983173	G	A	PASS	0/1	1/1	0/0	intergenic_region	MODIFIER	LOC111091841-LOC111090558	111091841-111090558	intergenic_region	111091841-111090558		-1	n.983173G>A		-1	-1	-1	-1	-1	-1	0
1	1006545	A	T	PASS	0/1	1/1	0/0	downstream_gene_variant	MODIFIER	LOC111090558	111090558	transcript	XR_002615165.1	pseudogene	-1	n.*316A>T		-1	-1	-1	-1	-1	-1	316
1	1006545	A	T	PASS	0/1	1/1	0/0	intergenic_region	MODIFIER	LOC111090558-NFATC1	111090558-483925	intergenic_region	111090558-483925		-1	n.1006545A>T		-1	-1	-1	-1	-1	-1	0
1	1028815	G	A	PASS	0/1	1/1	0/0	intron_variant	MODIFIER	NFATC1	483925	transcript	XM_005615287.3	protein_coding	10	c.2666-71C>T		-1	-1	-1	-1	-1	-1	0
1	1028815	G	A	PASS	0/1	1/1	0/0	intron_variant	MODIFIER	NFATC1	483925	transcript	XM_014120434.1	protein_coding	10	c.2627-71C>T		-1	-1	-1	-1	-1	-1	0
1	1028815	G	A	PASS	0/1	1/1	0/0	intron_variant	MODIFIER	NFATC1	483925	transcript	XM_005615289.3	protein_coding	9	c.2470-71C>T		-1	-1	-1	-1	-1	-1	0
1	1033369	A	C	PASS	0/1	0/0	0/1	intron_variant	MODIFIER	NFATC1	483925	transcript	XM_005615287.3	protein_coding	10	c.2666-4625T>G		-1	-1	-1	-1	-1	-1	0
1	1033369	A	C	PASS	0/1	0/0	0/1	intron_variant	MODIFIER	NFATC1	483925	transcript	XM_014120434.1	protein_coding	10	c.2627-4625T>G		-1	-1	-1	-1	-1	-1	0
1	1033369	A	C	PASS	0/1	0/0	0/1	intron_variant	MODIFIER	NFATC1	483925	transcript	XM_005615289.3	protein_coding	9	c.2470-4625T>G		-1	-1	-1	-1	-1	-1	0
1	1065020	C	T	PASS	0/1	1/1	0/0	intron_variant	MODIFIER	NFATC1	483925	transcript	XM_005615287.3	protein_coding	7	c.1954-850G>A		-1	-1	-1	-1	-1	-1	0
1	1065020	C	T	PASS	0/1	1/1	0/0	intron_variant	MODIFIER	NFATC1	483925	transcript	XM_014120434.1	protein_coding	7	c.1915-850G>A		-1	-1	-1	-1	-1	-1	0
1	1065020	C	T	PASS	0/1	1/1	0/0	intron_variant	MODIFIER	NFATC1	483925	transcript	XM_005615289.3	protein_coding	7	c.1954-850G>A		-1	-1	-1	-1	-1	-1	0
1	1065020	C	T	PASS	0/1	1/1	0/0	intron_variant	MODIFIER	NFATC1	483925	transcript	XM_022408507.1	protein_coding	7	c.1954-850G>A		-1	-1	-1	-1	-1	-1	0
1	1065020	C	T	PASS	0/1	1/1	0/0	intron_variant	MODIFIER	NFATC1	483925	transcript	XM_005615290.3	protein_coding	7	c.1954-850G>A		-1	-1	-1	-1	-1	-1	0
1	1065020	C	T	PASS	0/1	1/1	0/0	intron_variant	MODIFIER	NFATC1	483925	transcript	XM_022408539.1	protein_coding	7	c.1915-850G>A		-1	-1	-1	-1	-1	-1	0
1	1065778	G	A	PASS	0/1	0/0	0/1	intron_variant	MODIFIER	NFATC1	483925	transcript	XM_005615287.3	protein_coding	7	c.1954-1608C>T		-1	-1	-1	-1	-1	-1	0
1	1065778	G	A	PASS	0/1	0/0	0/1	intron_variant	MODIFIER	NFATC1	483925	transcript	XM_014120434.1	protein_coding	7	c.1915-1608C>T		-1	-1	-1	-1	-1	-1	0
1	1065778	G	A	PASS	0/1	0/0	0/1	intron_variant	MODIFIER	NFATC1	483925	transcript	XM_005615289.3	protein_coding	7	c.1954-1608C>T		-1	-1	-1	-1	-1	-1	0
1	1065778	G	A	PASS	0/1	0/0	0/1	intron_variant	MODIFIER	NFATC1	483925	transcript	XM_022408507.1	protein_coding	7	c.1954-1608C>T		-1	-1	-1	-1	-1	-1	0
1	1065778	G	A	PASS	0/1	0/0	0/1	intron_variant	MODIFIER	NFATC1	483925	transcript	XM_005615290.3	protein_coding	7	c.1954-1608C>T		-1	-1	-1	-1	-1	-1	0
1	1065778	G	A	PASS	0/1	0/0	0/1	intron_variant	MODIFIER	NFATC1	483925	transcript	XM_022408539.1	protein_coding	7	c.1915-1608C>T		-1	-1	-1	-1	-1	-1	0
1	1080978	G	A	PASS	0/1	0/0	0/1	intron_variant	MODIFIER	NFATC1	483925	transcript	XM_005615287.3	protein_coding	5	c.1756+115C>T		-1	-1	-1	-1	-1	-1	0
1	1080978	G	A	PASS	0/1	0/0	0/1	intron_variant	MODIFIER	NFATC1	483925	transcript	XM_014120434.1	protein_coding	5	c.1717+115C>T		-1	-1	-1	-1	-1	-1	0
1	1080978	G	A	PASS	0/1	0/0	0/1	intron_variant	MODIFIER	NFATC1	483925	transcript	XM_005615289.3	protein_coding	5	c.1756+115C>T		-1	-1	-1	-1	-1	-1	0
1	1080978	G	A	PASS	0/1	0/0	0/1	intron_variant	MODIFIER	NFATC1	483925	transcript	XM_022408507.1	protein_coding	5	c.1756+115C>T		-1	-1	-1	-1	-1	-1	0
1	1080978	G	A	PASS	0/1	0/0	0/1	intron_variant	MODIFIER	NFATC1	483925	transcript	XM_005615290.3	protein_coding	5	c.1756+115C>T		-1	-1	-1	-1	-1	-1	0
1	1080978	G	A	PASS	0/1	0/0	0/1	intron_variant	MODIFIER	NFATC1	483925	transcript	XM_022408539.1	protein_coding	5	c.1717+115C>T		-1	-1	-1	-1	-1	-1	0
1	1112611	C	T	PASS	0/1	0/0	0/1	intron_variant	MODIFIER	NFATC1	483925	transcript	XM_005615287.3	protein_coding	1	c.128-4528G>A		-1	-1	-1	-1	-1	-1	0
1	1112611	C	T	PASS	0/1	0/0	0/1	intron_variant	MODIFIER	NFATC1	483925	transcript	XM_014120434.1	protein_coding	1	c.88+4124G>A		-1	-1	-1	-1	-1	-1	0
1	1112611	C	T	PASS	0/1	0/0	0/1	intron_variant	MODIFIER	NFATC1	483925	transcript	XM_005615289.3	protein_coding	1	c.128-4528G>A		-1	-1	-1	-1	-1	-1	0
1	1112611	C	T	PASS	0/1	0/0	0/1	intron_variant	MODIFIER	NFATC1	483925	transcript	XM_022408507.1	protein_coding	1	c.128-4528G>A		-1	-1	-1	-1	-1	-1	0
1	1112611	C	T	PASS	0/1	0/0	0/1	intron_variant	MODIFIER	NFATC1	483925	transcript	XM_005615290.3	protein_coding	1	c.128-4528G>A		-1	-1	-1	-1	-1	-1	0
1	1112611	C	T	PASS	0/1	0/0	0/1	intron_variant	MODIFIER	NFATC1	483925	transcript	XM_022408539.1	protein_coding	1	c.88+4124G>A		-1	-1	-1	-1	-1	-1	0
1	1175635	C	T	PASS	0/1	0/0	0/1	intron_variant	MODIFIER	ATP9B	483926	transcript	XM_014120554.2	protein_coding	15	c.1773+6547G>A		-1	-1	-1	-1	-1	-1	0
1	1175635	C	T	PASS	0/1	0/0	0/1	intron_variant	MODIFIER	ATP9B	483926	transcript	XM_022408728.1	protein_coding	12	c.1230+6547G>A		-1	-1	-1	-1	-1	-1	0
1	1175635	C	T	PASS	0/1	0/0	0/1	intron_variant	MODIFIER	ATP9B	483926	transcript	XM_014120585.2	protein_coding	15	c.1620+6547G>A		-1	-1	-1	-1	-1	-1	0
1	1175635	C	T	PASS	0/1	0/0	0/1	intron_variant	MODIFIER	ATP9B	483926	transcript	XM_014120564.2	protein_coding	13	c.1662+6547G>A		-1	-1	-1	-1	-1	-1	0
1	1175635	C	T	PASS	0/1	0/0	0/1	intron_variant	MODIFIER	ATP9B	483926	transcript	XM_014120608.2	protein_coding	13	c.1620+6547G>A		-1	-1	-1	-1	-1	-1	0
1	1175635	C	T	PASS	0/1	0/0	0/1	intron_variant	MODIFIER	ATP9B	483926	transcript	XM_022408644.1	protein_coding	14	c.1692+6547G>A		-1	-1	-1	-1	-1	-1	0
1	1175635	C	T	PASS	0/1	0/0	0/1	intron_variant	MODIFIER	ATP9B	483926	transcript	XM_022408616.1	protein_coding	15	c.1770+6547G>A		-1	-1	-1	-1	-1	-1	0
1	1246787	GA	G	PASS	0/1	0/0	0/1	intron_variant	MODIFIER	ATP9B	483926	transcript	XM_014120554.2	protein_coding	10	c.1028-2016delT		-1	-1	-1	-1	-1	-1	0
1	1246787	GA	G	PASS	0/1	0/0	0/1	intron_variant	MODIFIER	ATP9B	483926	transcript	XM_022408728.1	protein_coding	7	c.485-2016delT		-1	-1	-1	-1	-1	-1	0
1	1246787	GA	G	PASS	0/1	0/0	0/1	intron_variant	MODIFIER	ATP9B	483926	transcript	XM_014120585.2	protein_coding	10	c.875-2016delT		-1	-1	-1	-1	-1	-1	0
1	1246787	GA	G	PASS	0/1	0/0	0/1	intron_variant	MODIFIER	ATP9B	483926	transcript	XM_014120564.2	protein_coding	8	c.917-2016delT		-1	-1	-1	-1	-1	-1	0
1	1246787	GA	G	PASS	0/1	0/0	0/1	intron_variant	MODIFIER	ATP9B	483926	transcript	XM_014120608.2	protein_coding	9	c.951+17564delT		-1	-1	-1	-1	-1	-1	0
1	1246787	GA	G	PASS	0/1	0/0	0/1	intron_variant	MODIFIER	ATP9B	483926	transcript	XM_022408644.1	protein_coding	9	c.947-2016delT		-1	-1	-1	-1	-1	-1	0
1	1246787	GA	G	PASS	0/1	0/0	0/1	intron_variant	MODIFIER	ATP9B	483926	transcript	XM_022408616.1	protein_coding	10	c.1028-2016delT		-1	-1	-1	-1	-1	-1	0
1	1246800	T	G	PASS	0/1	0/0	0/1	intron_variant	MODIFIER	ATP9B	483926	transcript	XM_014120554.2	protein_coding	10	c.1028-2028A>C		-1	-1	-1	-1	-1	-1	0
1	1246800	T	G	PASS	0/1	0/0	0/1	intron_variant	MODIFIER	ATP9B	483926	transcript	XM_022408728.1	protein_coding	7	c.485-2028A>C		-1	-1	-1	-1	-1	-1	0
1	1246800	T	G	PASS	0/1	0/0	0/1	intron_variant	MODIFIER	ATP9B	483926	transcript	XM_014120585.2	protein_coding	10	c.875-2028A>C		-1	-1	-1	-1	-1	-1	0
1	1246800	T	G	PASS	0/1	0/0	0/1	intron_variant	MODIFIER	ATP9B	483926	transcript	XM_014120564.2	protein_coding	8	c.917-2028A>C		-1	-1	-1	-1	-1	-1	0
1	1246800	T	G	PASS	0/1	0/0	0/1	intron_variant	MODIFIER	ATP9B	483926	transcript	XM_014120608.2	protein_coding	9	c.951+17552A>C		-1	-1	-1	-1	-1	-1	0
1	1246800	T	G	PASS	0/1	0/0	0/1	intron_variant	MODIFIER	ATP9B	483926	transcript	XM_022408644.1	protein_coding	9	c.947-2028A>C		-1	-1	-1	-1	-1	-1	0
1	1246800	T	G	PASS	0/1	0/0	0/1	intron_variant	MODIFIER	ATP9B	483926	transcript	XM_022408616.1	protein_coding	10	c.1028-2028A>C		-1	-1	-1	-1	-1	-1	0
1	1353717	T	C	PASS	0/1	0/0	0/1	intron_variant	MODIFIER	ATP9B	483926	transcript	XM_014120554.2	protein_coding	1	c.117-2431A>G		-1	-1	-1	-1	-1	-1	0
1	1353717	T	C	PASS	0/1	0/0	0/1	intron_variant	MODIFIER	ATP9B	483926	transcript	XM_014120585.2	protein_coding	1	c.-37-2431A>G		-1	-1	-1	-1	-1	-1	0
1	1353717	T	C	PASS	0/1	0/0	0/1	intron_variant	MODIFIER	ATP9B	483926	transcript	XM_014120564.2	protein_coding	1	c.117-2431A>G		-1	-1	-1	-1	-1	-1	0
1	1353717	T	C	PASS	0/1	0/0	0/1	intron_variant	MODIFIER	ATP9B	483926	transcript	XM_014120608.2	protein_coding	1	c.117-2431A>G		-1	-1	-1	-1	-1	-1	0
1	1353717	T	C	PASS	0/1	0/0	0/1	intron_variant	MODIFIER	ATP9B	483926	transcript	XM_022408644.1	protein_coding	1	c.117-2431A>G		-1	-1	-1	-1	-1	-1	0
1	1353717	T	C	PASS	0/1	0/0	0/1	intron_variant	MODIFIER	ATP9B	483926	transcript	XM_022408616.1	protein_coding	1	c.117-2431A>G		-1	-1	-1	-1	-1	-1	0
1	1409702	A	G	PASS	0/1	0/0	0/1	downstream_gene_variant	MODIFIER	SALL3	607126	transcript	XM_022426699.1	protein_coding	-1	c.*6688T>C		-1	-1	-1	-1	-1	-1	4289	WARNING_TRANSCRIPT_NO_START_CODON
1	1409702	A	G	PASS	0/1	0/0	0/1	intergenic_region	MODIFIER	ATP9B-SALL3	483926-607126	intergenic_region	483926-607126		-1	n.1409702A>G		-1	-1	-1	-1	-1	-1	0
1	1414728	G	A	PASS	0/1	1/1	0/0	3_prime_UTR_variant	MODIFIER	SALL3	607126	transcript	XM_022426699.1	protein_coding	3	c.*1662C>T		-1	-1	-1	-1	-1	-1	1662	WARNING_TRANSCRIPT_NO_START_CODON
1	1419770	C	T	PASS	0/1	0/0	0/1	missense_variant	MODERATE	SALL3	607126	transcript	XM_022426699.1	protein_coding	1	c.1747G>A	p.Gly583Arg	1747	6140	1747	3741	583	1246	0	WARNING_TRANSCRIPT_NO_START_CODON
1	1460085	C	A	PASS	0/1	1/1	0/0	upstream_gene_variant	MODIFIER	LOC111092007	111092007	transcript	XR_002618406.1	pseudogene	-1	n.-192C>A		-1	-1	-1	-1	-1	-1	192
1	1460085	C	A	PASS	0/1	1/1	0/0	upstream_gene_variant	MODIFIER	LOC111092007	111092007	transcript	XR_002618424.1	pseudogene	-1	n.-192C>A		-1	-1	-1	-1	-1	-1	192
1	1460085	C	A	PASS	0/1	1/1	0/0	intergenic_region	MODIFIER	LOC111091992-LOC111092007	111091992-111092007	intergenic_region	111091992-111092007		-1	n.1460085C>A		-1	-1	-1	-1	-1	-1	0
1	1486851	G	A	PASS	0/1	0/0	0/1	intergenic_region	MODIFIER	LOC111092007-LOC111092029	111092007-111092029	intergenic_region	111092007-111092029		-1	n.1486851G>A		-1	-1	-1	-1	-1	-1	0
1	1492055	T	A	PASS	0/1	0/0	0/1	intergenic_region	MODIFIER	LOC111092007-LOC111092029	111092007-111092029	intergenic_region	111092007-111092029		-1	n.1492055T>A		-1	-1	-1	-1	-1	-1	0
1	1495971	CT	C	PASS	0/1	0/0	0/1	intergenic_region	MODIFIER	LOC111092007-LOC111092029	111092007-111092029	intergenic_region	111092007-111092029		-1	n.1495972delT		-1	-1	-1	-1	-1	-1	0
1	1511277	G	A	PASS	0/1	0/0	0/1	intergenic_region	MODIFIER	LOC111092007-LOC111092029	111092007-111092029	intergenic_region	111092007-111092029		-1	n.1511277G>A		-1	-1	-1	-1	-1	-1	0
1	1532191	G	GA	PASS	0/1	1/1	0/0	intergenic_region	MODIFIER	LOC111092007-LOC111092029	111092007-111092029	intergenic_region	111092007-111092029		-1	n.1532191_1532192insA		-1	-1	-1	-1	-1	-1	0
1	1582391	G	A	PASS	0/1	1/1	0/0	intergenic_region	MODIFIER	LOC111092029-LOC102155992	111092029-102155992	intergenic_region	111092029-102155992		-1	n.1582391G>A		-1	-1	-1	-1	-1	-1	0
1	1592701	C	T	PASS	0/1	1/1	0/0	intergenic_region	MODIFIER	LOC111092029-LOC102155992	111092029-102155992	intergenic_region	111092029-102155992		-1	n.1592701C>T		-1	-1	-1	-1	-1	-1	0
1	1598729	A	T	PASS	0/1	0/0	0/1	intergenic_region	MODIFIER	LOC111092029-LOC102155992	111092029-102155992	intergenic_region	111092029-102155992		-1	n.1598729A>T		-1	-1	-1	-1	-1	-1	0
1	1619782	C	T	PASS	0/1	0/0	0/1	intergenic_region	MODIFIER	LOC111092029-LOC102155992	111092029-102155992	intergenic_region	111092029-102155992		-1	n.1619782C>T		-1	-1	-1	-1	-1	-1	0
1	1632882	C	A	PASS	0/1	0/0	0/1	intergenic_region	MODIFIER	LOC111092029-LOC102155992	111092029-102155992	intergenic_region	111092029-102155992		-1	n.1632882C>A		-1	-1	-1	-1	-1	-1	0
1	1645220	T	A	PASS	0/1	1/1	0/0	intergenic_region	MODIFIER	LOC111092029-LOC102155992	111092029-102155992	intergenic_region	111092029-102155992		-1	n.1645220T>A		-1	-1	-1	-1	-1	-1	0
1	1645226	C	A	PASS	0/1	1/1	0/0	intergenic_region	MODIFIER	LOC111092029-LOC102155992	111092029-102155992	intergenic_region	111092029-102155992		-1	n.1645226C>A		-1	-1	-1	-1	-1	-1	0
1	1659535	C	T	PASS	0/1	0/0	0/1	intergenic_region	MODIFIER	LOC111092029-LOC102155992	111092029-102155992	intergenic_region	111092029-102155992		-1	n.1659535C>T		-1	-1	-1	-1	-1	-1	0
1	1668702	GT	G	PASS	0/1	1/1	0/0	intergenic_region	MODIFIER	LOC111092029-LOC102155992	111092029-102155992	intergenic_region	111092029-102155992		-1	n.1668703delT		-1	-1	-1	-1	-1	-1	0
1	1699025	G	A	PASS	0/1	0/0	0/1	intergenic_region	MODIFIER	LOC111092029-LOC102155992	111092029-102155992	intergenic_region	111092029-102155992		-1	n.1699025G>A		-1	-1	-1	-1	-1	-1	0
1	1727632	T	A	PASS	0/1	0/0	0/1	intergenic_region	MODIFIER	LOC111092029-LOC102155992	111092029-102155992	intergenic_region	111092029-102155992		-1	n.1727632T>A		-1	-1	-1	-1	-1	-1	0
1	1733455	G	A	PASS	0/1	0/0	0/1	intergenic_region	MODIFIER	LOC111092029-LOC102155992	111092029-102155992	intergenic_region	111092029-102155992		-1	n.1733455G>A		-1	-1	-1	-1	-1	-1	0
1	1759806	C	T	PASS	0/1	1/1	0/0	intergenic_region	MODIFIER	LOC111092029-LOC102155992	111092029-102155992	intergenic_region	111092029-102155992		-1	n.1759806C>T		-1	-1	-1	-1	-1	-1	0
1	1768197	G	A	PASS	0/1	0/0	0/1	intergenic_region	MODIFIER	LOC111092029-LOC102155992	111092029-102155992	intergenic_region	111092029-102155992		-1	n.1768197G>A		-1	-1	-1	-1	-1	-1	0
1	1774295	C	A	PASS	0/1	1/1	0/0	intergenic_region	MODIFIER	LOC111092029-LOC102155992	111092029-102155992	intergenic_region	111092029-102155992		-1	n.1774295C>A		-1	-1	-1	-1	-1	-1	0
1	1775541	G	T	PASS	0/1	1/1	0/0	intergenic_region	MODIFIER	LOC111092029-LOC102155992	111092029-102155992	intergenic_region	111092029-102155992		-1	n.1775541G>T		-1	-1	-1	-1	-1	-1	0
1	1780250	T	C	PASS	0/1	1/1	0/0	intergenic_region	MODIFIER	LOC111092029-LOC102155992	111092029-102155992	intergenic_region	111092029-102155992		-1	n.1780250T>C		-1	-1	-1	-1	-1	-1	0
1	1811679	G	A	PASS	0/1	1/1	0/0	intergenic_region	MODIFIER	LOC111092029-LOC102155992	111092029-102155992	intergenic_region	111092029-102155992		-1	n.1811679G>A		-1	-1	-1	-1	-1	-1	0
1	1817589	G	T	PASS	0/1	0/0	0/1	intron_variant	MODIFIER	LOC102155992	102155992	transcript	XR_291185.3	pseudogene	1	n.86+760G>T		-1	-1	-1	-1	-1	-1	0
1	1831057	G	A	PASS	0/1	1/1	0/0	intergenic_region	MODIFIER	LOC102155992-LOC111090560	102155992-111090560	intergenic_region	102155992-111090560		-1	n.1831057G>A		-1	-1	-1	-1	-1	-1	0
1	1845408	C	T	PASS	0/1	1/1	0/0	intergenic_region	MODIFIER	LOC102155992-LOC111090560	102155992-111090560	intergenic_region	102155992-111090560		-1	n.1845408C>T		-1	-1	-1	-1	-1	-1	0
1	1873390	C	T	PASS	0/1	1/1	0/0	intergenic_region	MODIFIER	LOC111090560-LOC111092037	111090560-111092037	intergenic_region	111090560-111092037		-1	n.1873390C>T		-1	-1	-1	-1	-1	-1	0
1	1878505	T	TA	PASS	0/1	1/1	0/0	intergenic_region	MODIFIER	LOC111090560-LOC111092037	111090560-111092037	intergenic_region	111090560-111092037		-1	n.1878505_1878506insA		-1	-1	-1	-1	-1	-1	0
1	1882074	T	C	PASS	0/1	1/1	0/0	intergenic_region	MODIFIER	LOC111090560-LOC111092037	111090560-111092037	intergenic_region	111090560-111092037		-1	n.1882074T>C		-1	-1	-1	-1	-1	-1	0
1	1913630	C	T	PASS	0/1	1/1	0/0	intergenic_region	MODIFIER	LOC111090560-LOC111092037	111090560-111092037	intergenic_region	111090560-111092037		-1	n.1913630C>T		-1	-1	-1	-1	-1	-1	0
1	1928502	G	GGA	PASS	0/1	1/1	0/0	intergenic_region	MODIFIER	LOC111090560-LOC111092037	111090560-111092037	intergenic_region	111090560-111092037		-1	n.1928502_1928503insGA		-1	-1	-1	-1	-1	-1	0
1	1937427	C	T	PASS	0/1	1/1	0/0	intergenic_region	MODIFIER	LOC111090560-LOC111092037	111090560-111092037	intergenic_region	111090560-111092037		-1	n.1937427C>T		-1	-1	-1	-1	-1	-1	0
1	1986291	T	A	PASS	0/1	1/1	0/0	intergenic_region	MODIFIER	LOC111090560-LOC111092037	111090560-111092037	intergenic_region	111090560-111092037		-1	n.1986291T>A		-1	-1	-1	-1	-1	-1	0
1	1998562	C	T	PASS	0/1	1/1	0/0	intergenic_region	MODIFIER	LOC111090560-LOC111092037	111090560-111092037	intergenic_region	111090560-111092037		-1	n.1998562C>T		-1	-1	-1	-1	-1	-1	0
1	2004934	T	TC	PASS	0/1	1/1	0/0	intergenic_region	MODIFIER	LOC111090560-LOC111092037	111090560-111092037	intergenic_region	111090560-111092037		-1	n.2004934_2004935insC		-1	-1	-1	-1	-1	-1	0
1	2004941	G	C	PASS	0/1	1/1	0/0	intergenic_region	MODIFIER	LOC111090560-LOC111092037	111090560-111092037	intergenic_region	111090560-111092037		-1	n.2004941G>C		-1	-1	-1	-1	-1	-1	0
1	2006759	C	T	PASS	0/1	1/1	0/0	intergenic_region	MODIFIER	LOC111090560-LOC111092037	111090560-111092037	intergenic_region	111090560-111092037		-1	n.2006759C>T		-1	-1	-1	-1	-1	-1	0
1	2011594	T	A	PASS	0/1	1/1	0/0	intergenic_region	MODIFIER	LOC111090560-LOC111092037	111090560-111092037	intergenic_region	111090560-111092037		-1	n.2011594T>A		-1	-1	-1	-1	-1	-1	0
1	2012750	TA	T	PASS	0/1	1/1	0/0	intergenic_region	MODIFIER	LOC111090560-LOC111092037	111090560-111092037	intergenic_region	111090560-111092037		-1	n.2012751delA		-1	-1	-1	-1	-1	-1	0
1	2018993	C	T	PASS	0/1	1/1	0/0	intergenic_region	MODIFIER	LOC111090560-LOC111092037	111090560-111092037	intergenic_region	111090560-111092037		-1	n.2018993C>T		-1	-1	-1	-1	-1	-1	0
1	2019162	C	T	PASS	0/1	1/1	0/0	intergenic_region	MODIFIER	LOC111090560-LOC111092037	111090560-111092037	intergenic_region	111090560-111092037		-1	n.2019162C>T		-1	-1	-1	-1	-1	-1	0
1	2052504	C	T	PASS	0/1	1/1	0/0	intergenic_region	MODIFIER	LOC111090560-LOC111092037	111090560-111092037	intergenic_region	111090560-111092037		-1	n.2052504C>T		-1	-1	-1	-1	-1	-1	0
1	2057781	C	T	PASS	0/1	1/1	0/0	intergenic_region	MODIFIER	LOC111090560-LOC111092037	111090560-111092037	intergenic_region	111090560-111092037		-1	n.2057781C>T		-1	-1	-1	-1	-1	-1	0
1	2064382	T	C	PASS	0/1	0/1	0/0	intergenic_region	MODIFIER	LOC111090560-LOC111092037	111090560-111092037	intergenic_region	111090560-111092037		-1	n.2064382T>C		-1	-1	-1	-1	-1	-1	0
1	2066480	T	TTTG	PASS	0/1	1/1	0/0	intergenic_region	MODIFIER	LOC111090560-LOC111092037	111090560-111092037	intergenic_region	111090560-111092037		-1	n.2066480_2066481insTTG		-1	-1	-1	-1	-1	-1	0
1	2078014	CT	C,CTT	PASS	0/1	0/0	2/2	intergenic_region	MODIFIER	LOC111090560-LOC111092037	111090560-111092037	intergenic_region	111090560-111092037		-1	n.2078015delT		-1	-1	-1	-1	-1	-1	0
1	2078014	CT	C,CTT	PASS	0/1	0/0	2/2	intergenic_region	MODIFIER	LOC111090560-LOC111092037	111090560-111092037	intergenic_region	111090560-111092037		-1	n.2078015_2078016insT		-1	-1	-1	-1	-1	-1	0
1	2114019	T	TG	PASS	0/1	1/1	0/0	intergenic_region	MODIFIER	LOC111090560-LOC111092037	111090560-111092037	intergenic_region	111090560-111092037		-1	n.2114019_2114020insG		-1	-1	-1	-1	-1	-1	0
1	2152465	C	T	PASS	0/1	1/1	0/0	intergenic_region	MODIFIER	LOC111090560-LOC111092037	111090560-111092037	intergenic_region	111090560-111092037		-1	n.2152465C>T		-1	-1	-1	-1	-1	-1	0
1	2152896	A	C	PASS	0/1	1/1	0/0	intergenic_region	MODIFIER	LOC111090560-LOC111092037	111090560-111092037	intergenic_region	111090560-111092037		-1	n.2152896A>C		-1	-1	-1	-1	-1	-1	0
1	2154888	T	C	PASS	0/1	1/1	0/0	intergenic_region	MODIFIER	LOC111090560-LOC111092037	111090560-111092037	intergenic_region	111090560-111092037		-1	n.2154888T>C		-1	-1	-1	-1	-1	-1	0
1	2155490	C	T	PASS	0/1	0/0	0/1	intergenic_region	MODIFIER	LOC111090560-LOC111092037	111090560-111092037	intergenic_region	111090560-111092037		-1	n.2155490C>T		-1	-1	-1	-1	-1	-1	0
1	2213422	G	GT	PASS	0/1	1/1	0/0	intergenic_region	MODIFIER	LOC111092037-LOC111092046	111092037-111092046	intergenic_region	111092037-111092046		-1	n.2213422_2213423insT		-1	-1	-1	-1	-1	-1	0
1	2215734	A	T	PASS	0/1	0/0	0/1	intergenic_region	MODIFIER	LOC111092037-LOC111092046	111092037-111092046	intergenic_region	111092037-111092046		-1	n.2215734A>T		-1	-1	-1	-1	-1	-1	0
1	2266925	A	T	PASS	0/1	1/1	0/0	intergenic_region	MODIFIER	LOC111092037-LOC111092046	111092037-111092046	intergenic_region	111092037-111092046		-1	n.2266925A>T		-1	-1	-1	-1	-1	-1	0
1	2276273	C	T	PASS	0/1	1/1	0/0	intergenic_region	MODIFIER	LOC111092037-LOC111092046	111092037-111092046	intergenic_region	111092037-111092046		-1	n.2276273C>T		-1	-1	-1	-1	-1	-1	0
1	2298589	C	T	PASS	0/1	1/1	0/0	upstream_gene_variant	MODIFIER	LOC111092046	111092046	transcript	XM_022408926.1	protein_coding	-1	c.-5016C>T		-1	-1	-1	-1	-1	-1	4741
1	2298589	C	T	PASS	0/1	1/1	0/0	upstream_gene_variant	MODIFIER	LOC111092046	111092046	transcript	XR_002618613.1	pseudogene	-1	n.-4706C>T		-1	-1	-1	-1	-1	-1	4706
1	2298589	C	T	PASS	0/1	1/1	0/0	upstream_gene_variant	MODIFIER	LOC111092046	111092046	transcript	XR_002618562.1	pseudogene	-1	n.-4715C>T		-1	-1	-1	-1	-1	-1	4715
1	2298589	C	T	PASS	0/1	1/1	0/0	upstream_gene_variant	MODIFIER	LOC111092046	111092046	transcript	XR_002618649.1	pseudogene	-1	n.-4743C>T		-1	-1	-1	-1	-1	-1	4743
1	2298589	C	T	PASS	0/1	1/1	0/0	upstream_gene_variant	MODIFIER	LOC111092046	111092046	transcript	XM_022408955.1	protein_coding	-1	c.-5016C>T		-1	-1	-1	-1	-1	-1	4744
1	2298589	C	T	PASS	0/1	1/1	0/0	upstream_gene_variant	MODIFIER	LOC111092046	111092046	transcript	XR_002618578.1	pseudogene	-1	n.-4744C>T		-1	-1	-1	-1	-1	-1	4744
1	2298589	C	T	PASS	0/1	1/1	0/0	upstream_gene_variant	MODIFIER	LOC111092046	111092046	transcript	XM_022409037.1	protein_coding	-1	c.-5016C>T		-1	-1	-1	-1	-1	-1	4745
1	2298589	C	T	PASS	0/1	1/1	0/0	upstream_gene_variant	MODIFIER	LOC111092046	111092046	transcript	XR_002618602.1	pseudogene	-1	n.-4748C>T		-1	-1	-1	-1	-1	-1	4748
1	2298589	C	T	PASS	0/1	1/1	0/0	upstream_gene_variant	MODIFIER	LOC111092046	111092046	transcript	XM_022409004.1	protein_coding	-1	c.-5016C>T		-1	-1	-1	-1	-1	-1	4752
1	2298589	C	T	PASS	0/1	1/1	0/0	upstream_gene_variant	MODIFIER	LOC111092046	111092046	transcript	XR_002618628.1	pseudogene	-1	n.-4828C>T		-1	-1	-1	-1	-1	-1	4828
1	2298589	C	T	PASS	0/1	1/1	0/0	upstream_gene_variant	MODIFIER	LOC111092046	111092046	transcript	XR_002618637.1	pseudogene	-1	n.-4852C>T		-1	-1	-1	-1	-1	-1	4852
1	2298589	C	T	PASS	0/1	1/1	0/0	upstream_gene_variant	MODIFIER	LOC111092046	111092046	transcript	XR_002618550.1	pseudogene	-1	n.-4853C>T		-1	-1	-1	-1	-1	-1	4853
1	2298589	C	T	PASS	0/1	1/1	0/0	upstream_gene_variant	MODIFIER	LOC111092046	111092046	transcript	XR_002618596.1	pseudogene	-1	n.-4857C>T		-1	-1	-1	-1	-1	-1	4857
1	2298589	C	T	PASS	0/1	1/1	0/0	upstream_gene_variant	MODIFIER	LOC111092046	111092046	transcript	XR_002618587.1	pseudogene	-1	n.-4863C>T		-1	-1	-1	-1	-1	-1	4863
1	2298589	C	T	PASS	0/1	1/1	0/0	intergenic_region	MODIFIER	LOC111092037-LOC111092046	111092037-111092046	intergenic_region	111092037-111092046		-1	n.2298589C>T		-1	-1	-1	-1	-1	-1	0
1	2340477	C	T	PASS	0/1	1/1	0/0	intergenic_region	MODIFIER	LOC111092046-LOC111092121	111092046-111092121	intergenic_region	111092046-111092121		-1	n.2340477C>T		-1	-1	-1	-1	-1	-1	0
1	2398873	C	T	PASS	0/1	0/0	0/1	downstream_gene_variant	MODIFIER	LOC111092121	111092121	transcript	XR_002618676.1	pseudogene	-1	n.*985G>A		-1	-1	-1	-1	-1	-1	985
1	2398873	C	T	PASS	0/1	0/0	0/1	intergenic_region	MODIFIER	LOC111092046-LOC111092121	111092046-111092121	intergenic_region	111092046-111092121		-1	n.2398873C>T		-1	-1	-1	-1	-1	-1	0
1	2399646	G	C	PASS	0/1	0/0	0/1	downstream_gene_variant	MODIFIER	LOC111092121	111092121	transcript	XR_002618676.1	pseudogene	-1	n.*212C>G		-1	-1	-1	-1	-1	-1	212
1	2399646	G	C	PASS	0/1	0/0	0/1	intergenic_region	MODIFIER	LOC111092046-LOC111092121	111092046-111092121	intergenic_region	111092046-111092121		-1	n.2399646G>C		-1	-1	-1	-1	-1	-1	0
1	2401209	C	T	PASS	0/1	0/0	0/1	upstream_gene_variant	MODIFIER	LOC111090561	111090561	transcript	XR_002615167.1	pseudogene	-1	n.-4289C>T		-1	-1	-1	-1	-1	-1	4289
1	2401209	C	T	PASS	0/1	0/0	0/1	non_coding_transcript_exon_variant	MODIFIER	LOC111092121	111092121	transcript	XR_002618676.1	pseudogene	1	n.493G>A		-1	-1	-1	-1	-1	-1	0
1	2443403	G	A	PASS	0/1	1/1	0/0	intergenic_region	MODIFIER	LOC111090561-LOC111090563	111090561-111090563	intergenic_region	111090561-111090563		-1	n.2443403G>A		-1	-1	-1	-1	-1	-1	0
1	2465047	A	AT	PASS	0/1	1/1	0/0	intergenic_region	MODIFIER	LOC111090563-LOC111092137	111090563-111092137	intergenic_region	111090563-111092137		-1	n.2465047_2465048insT		-1	-1	-1	-1	-1	-1	0
1	2477265	C	T	PASS	0/1	1/1	0/0	intergenic_region	MODIFIER	LOC111090563-LOC111092137	111090563-111092137	intergenic_region	111090563-111092137		-1	n.2477265C>T		-1	-1	-1	-1	-1	-1	0
1	2495452	C	CA	PASS	0/1	1/1	0/0	intergenic_region	MODIFIER	LOC111090563-LOC111092137	111090563-111092137	intergenic_region	111090563-111092137		-1	n.2495452_2495453insA		-1	-1	-1	-1	-1	-1	0
1	2567504	C	G	PASS	0/1	1/1	0/0	upstream_gene_variant	MODIFIER	LOC111092137	111092137	transcript	XR_002618788.1	pseudogene	-1	n.-831C>G		-1	-1	-1	-1	-1	-1	831
1	2567504	C	G	PASS	0/1	1/1	0/0	upstream_gene_variant	MODIFIER	LOC111092137	111092137	transcript	XR_002618777.1	pseudogene	-1	n.-832C>G		-1	-1	-1	-1	-1	-1	832
1	2567504	C	G	PASS	0/1	1/1	0/0	upstream_gene_variant	MODIFIER	LOC111092137	111092137	transcript	XR_002618742.1	pseudogene	-1	n.-836C>G		-1	-1	-1	-1	-1	-1	836
1	2567504	C	G	PASS	0/1	1/1	0/0	upstream_gene_variant	MODIFIER	LOC111092137	111092137	transcript	XR_002618727.1	pseudogene	-1	n.-837C>G		-1	-1	-1	-1	-1	-1	837
1	2567504	C	G	PASS	0/1	1/1	0/0	intergenic_region	MODIFIER	LOC111090563-LOC111092137	111090563-111092137	intergenic_region	111090563-111092137		-1	n.2567504C>G		-1	-1	-1	-1	-1	-1	0
1	2567506	T	A	PASS	0/1	1/1	0/0	upstream_gene_variant	MODIFIER	LOC111092137	111092137	transcript	XR_002618788.1	pseudogene	-1	n.-829T>A		-1	-1	-1	-1	-1	-1	829
1	2567506	T	A	PASS	0/1	1/1	0/0	upstream_gene_variant	MODIFIER	LOC111092137	111092137	transcript	XR_002618777.1	pseudogene	-1	n.-830T>A		-1	-1	-1	-1	-1	-1	830
1	2567506	T	A	PASS	0/1	1/1	0/0	upstream_gene_variant	MODIFIER	LOC111092137	111092137	transcript	XR_002618742.1	pseudogene	-1	n.-834T>A		-1	-1	-1	-1	-1	-1	834
1	2567506	T	A	PASS	0/1	1/1	0/0	upstream_gene_variant	MODIFIER	LOC111092137	111092137	transcript	XR_002618727.1	pseudogene	-1	n.-835T>A		-1	-1	-1	-1	-1	-1	835
1	2567506	T	A	PASS	0/1	1/1	0/0	intergenic_region	MODIFIER	LOC111090563-LOC111092137	111090563-111092137	intergenic_region	111090563-111092137		-1	n.2567506T>A		-1	-1	-1	-1	-1	-1	0
1	2590807	A	G	PASS	0/1	0/0	0/1	downstream_gene_variant	MODIFIER	LOC111092137	111092137	transcript	XR_002618742.1	pseudogene	-1	n.*2229A>G		-1	-1	-1	-1	-1	-1	2229
1	2590807	A	G	PASS	0/1	0/0	0/1	intergenic_region	MODIFIER	LOC111092137-LOC111099015	111092137-111099015	intergenic_region	111092137-111099015		-1	n.2590807A>G		-1	-1	-1	-1	-1	-1	0
1	2617866	G	A	PASS	0/1	1/1	0/0	intergenic_region	MODIFIER	LOC111099015-GALR1	111099015-483928	intergenic_region	111099015-483928		-1	n.2617866G>A		-1	-1	-1	-1	-1	-1	0
1	2618496	C	T	PASS	0/1	1/1	0/0	intergenic_region	MODIFIER	LOC111099015-GALR1	111099015-483928	intergenic_region	111099015-483928		-1	n.2618496C>T		-1	-1	-1	-1	-1	-1	0
1	2642649	A	T	PASS	0/1	1/1	0/0	intergenic_region	MODIFIER	LOC111099015-GALR1	111099015-483928	intergenic_region	111099015-483928		-1	n.2642649A>T		-1	-1	-1	-1	-1	-1	0
1	2669324	A	G	PASS	0/1	1/1	0/0	intergenic_region	MODIFIER	LOC111099015-GALR1	111099015-483928	intergenic_region	111099015-483928		-1	n.2669324A>G		-1	-1	-1	-1	-1	-1	0
1	2717225	G	A	PASS	0/1	1/1	0/0	downstream_gene_variant	MODIFIER	GALR1	483928	transcript	XM_541048.5	protein_coding	-1	c.*12106C>T		-1	-1	-1	-1	-1	-1	4101
1	2717225	G	A	PASS	0/1	1/1	0/0	intergenic_region	MODIFIER	LOC111099015-GALR1	111099015-483928	intergenic_region	111099015-483928		-1	n.2717225G>A		-1	-1	-1	-1	-1	-1	0
1	2734500	C	T	PASS	0/1	1/1	0/0	intron_variant	MODIFIER	GALR1	483928	transcript	XM_541048.5	protein_coding	2	c.738+1722G>A		-1	-1	-1	-1	-1	-1	0
1	2739974	G	A	PASS	0/1	1/1	0/0	intron_variant	MODIFIER	GALR1	483928	transcript	XM_541048.5	protein_coding	1	c.672+686C>T		-1	-1	-1	-1	-1	-1	0
1	2741443	C	T	PASS	0/1	1/1	0/0	5_prime_UTR_variant	MODIFIER	GALR1	483928	transcript	XM_541048.5	protein_coding	1	c.-112G>A		-1	-1	-1	-1	-1	-1	112
1	2773534	C	T	PASS	0/1	1/1	0/0	intron_variant	MODIFIER	LOC106559928	106559928	transcript	XR_002618847.1	pseudogene	2	n.1332+6594G>A		-1	-1	-1	-1	-1	-1	0
1	2773534	C	T	PASS	0/1	1/1	0/0	intron_variant	MODIFIER	LOC106559928	106559928	transcript	XR_001318099.2	pseudogene	2	n.1208+6594G>A		-1	-1	-1	-1	-1	-1	0
1	2773534	C	T	PASS	0/1	1/1	0/0	intron_variant	MODIFIER	LOC106559928	106559928	transcript	XR_002618899.1	pseudogene	2	n.1325+6594G>A		-1	-1	-1	-1	-1	-1	0
1	2773534	C	T	PASS	0/1	1/1	0/0	intron_variant	MODIFIER	LOC106559928	106559928	transcript	XR_002618890.1	pseudogene	2	n.1330+6594G>A		-1	-1	-1	-1	-1	-1	0
1	2773534	C	T	PASS	0/1	1/1	0/0	intron_variant	MODIFIER	LOC106559928	106559928	transcript	XR_002618873.1	pseudogene	2	n.1332+6594G>A		-1	-1	-1	-1	-1	-1	0
1	2800638	C	T	PASS	0/1	0/0	0/1	intergenic_region	MODIFIER	LOC106559928-MBP	106559928-476160	intergenic_region	106559928-476160		-1	n.2800638C>T		-1	-1	-1	-1	-1	-1	0
1	2802147	C	T	PASS	0/1	1/1	0/0	intergenic_region	MODIFIER	LOC106559928-MBP	106559928-476160	intergenic_region	106559928-476160		-1	n.2802147C>T		-1	-1	-1	-1	-1	-1	0
1	2811124	ACAC	A	PASS	0/1	0/1	0/0	intergenic_region	MODIFIER	LOC106559928-MBP	106559928-476160	intergenic_region	106559928-476160		-1	n.2811125_2811127delCAC		-1	-1	-1	-1	-1	-1	0
1	2813210	G	A	PASS	0/1	1/1	0/0	intergenic_region	MODIFIER	LOC106559928-MBP	106559928-476160	intergenic_region	106559928-476160		-1	n.2813210G>A		-1	-1	-1	-1	-1	-1	0
1	2820324	G	A	PASS	0/1	0/0	0/1	intergenic_region	MODIFIER	LOC106559928-MBP	106559928-476160	intergenic_region	106559928-476160		-1	n.2820324G>A		-1	-1	-1	-1	-1	-1	0
1	2826069	CAT	C	PASS	0/1	1/1	0/0	intergenic_region	MODIFIER	LOC106559928-MBP	106559928-476160	intergenic_region	106559928-476160		-1	n.2826070_2826071delAT		-1	-1	-1	-1	-1	-1	0
1	2866398	G	C	PASS	0/1	1/1	0/0	intron_variant	MODIFIER	MBP	476160	transcript	XM_005615296.2	protein_coding	1	c.51+6788G>C		-1	-1	-1	-1	-1	-1	0
1	2866398	G	C	PASS	0/1	1/1	0/0	intron_variant	MODIFIER	MBP	476160	transcript	XM_022409534.1	protein_coding	3	c.-4252+615G>C		-1	-1	-1	-1	-1	-1	0
1	2866398	G	C	PASS	0/1	1/1	0/0	intron_variant	MODIFIER	MBP	476160	transcript	XM_005615298.3	protein_coding	1	c.51+6788G>C		-1	-1	-1	-1	-1	-1	0
1	2866398	G	C	PASS	0/1	1/1	0/0	intron_variant	MODIFIER	MBP	476160	transcript	XM_005615297.2	protein_coding	1	c.51+6788G>C		-1	-1	-1	-1	-1	-1	0
1	2866398	G	C	PASS	0/1	1/1	0/0	intron_variant	MODIFIER	MBP	476160	transcript	XM_533367.4	protein_coding	1	c.51+6788G>C		-1	-1	-1	-1	-1	-1	0
1	2866398	G	C	PASS	0/1	1/1	0/0	intron_variant	MODIFIER	MBP	476160	transcript	XM_022409563.1	protein_coding	1	c.-4252+6788G>C		-1	-1	-1	-1	-1	-1	0
1	2866398	G	C	PASS	0/1	1/1	0/0	intron_variant	MODIFIER	MBP	476160	transcript	XM_022409601.1	protein_coding	1	c.-4295+6788G>C		-1	-1	-1	-1	-1	-1	0
1	2874366	C	T	PASS	0/1	0/0	0/1	intron_variant	MODIFIER	MBP	476160	transcript	XM_005615296.2	protein_coding	1	c.52-9356C>T		-1	-1	-1	-1	-1	-1	0
1	2874366	C	T	PASS	0/1	0/0	0/1	intron_variant	MODIFIER	MBP	476160	transcript	XM_022409534.1	protein_coding	3	c.-4252+8583C>T		-1	-1	-1	-1	-1	-1	0
1	2874366	C	T	PASS	0/1	0/0	0/1	intron_variant	MODIFIER	MBP	476160	transcript	XM_005615298.3	protein_coding	1	c.52-9356C>T		-1	-1	-1	-1	-1	-1	0
1	2874366	C	T	PASS	0/1	0/0	0/1	intron_variant	MODIFIER	MBP	476160	transcript	XM_005615297.2	protein_coding	1	c.52-9356C>T		-1	-1	-1	-1	-1	-1	0
1	2874366	C	T	PASS	0/1	0/0	0/1	intron_variant	MODIFIER	MBP	476160	transcript	XM_533367.4	protein_coding	1	c.52-9356C>T		-1	-1	-1	-1	-1	-1	0
1	2874366	C	T	PASS	0/1	0/0	0/1	intron_variant	MODIFIER	MBP	476160	transcript	XM_022409563.1	protein_coding	1	c.-4251-9356C>T		-1	-1	-1	-1	-1	-1	0
1	2874366	C	T	PASS	0/1	0/0	0/1	intron_variant	MODIFIER	MBP	476160	transcript	XM_022409601.1	protein_coding	1	c.-4294-9356C>T		-1	-1	-1	-1	-1	-1	0
1	2953193	C	T	PASS	0/1	1/1	0/0	downstream_gene_variant	MODIFIER	MBP	476160	transcript	XM_005615296.2	protein_coding	-1	c.*2105C>T		-1	-1	-1	-1	-1	-1	640
1	2953193	C	T	PASS	0/1	1/1	0/0	downstream_gene_variant	MODIFIER	MBP	476160	transcript	XM_005615298.3	protein_coding	-1	c.*2105C>T		-1	-1	-1	-1	-1	-1	1813
1	2953193	C	T	PASS	0/1	1/1	0/0	downstream_gene_variant	MODIFIER	MBP	476160	transcript	XM_005615297.2	protein_coding	-1	c.*2105C>T		-1	-1	-1	-1	-1	-1	640
1	2953193	C	T	PASS	0/1	1/1	0/0	downstream_gene_variant	MODIFIER	MBP	476160	transcript	XM_533367.4	protein_coding	-1	c.*2105C>T		-1	-1	-1	-1	-1	-1	640
1	2953193	C	T	PASS	0/1	1/1	0/0	intergenic_region	MODIFIER	MBP-ZNF236	476160-483929	intergenic_region	476160-483929		-1	n.2953193C>T		-1	-1	-1	-1	-1	-1	0
1	2960267	C	A	PASS	0/1	1/1	0/0	3_prime_UTR_variant	MODIFIER	ZNF236	483929	transcript	XM_022409758.1	protein_coding	33	c.*1231G>T		-1	-1	-1	-1	-1	-1	1231
1	2960267	C	A	PASS	0/1	1/1	0/0	3_prime_UTR_variant	MODIFIER	ZNF236	483929	transcript	XM_022409803.1	protein_coding	32	c.*1231G>T		-1	-1	-1	-1	-1	-1	1231
1	2960267	C	A	PASS	0/1	1/1	0/0	3_prime_UTR_variant	MODIFIER	ZNF236	483929	transcript	XM_014120872.2	protein_coding	33	c.*1231G>T		-1	-1	-1	-1	-1	-1	1231
1	2960267	C	A	PASS	0/1	1/1	0/0	3_prime_UTR_variant	MODIFIER	ZNF236	483929	transcript	XM_022409782.1	protein_coding	32	c.*1231G>T		-1	-1	-1	-1	-1	-1	1231
1	2988750	C	T	PASS	0/1	1/1	0/0	intron_variant	MODIFIER	ZNF236	483929	transcript	XM_022409758.1	protein_coding	21	c.3384-693G>A		-1	-1	-1	-1	-1	-1	0
1	2988750	C	T	PASS	0/1	1/1	0/0	intron_variant	MODIFIER	ZNF236	483929	transcript	XM_022409803.1	protein_coding	20	c.3384-693G>A		-1	-1	-1	-1	-1	-1	0
1	2988750	C	T	PASS	0/1	1/1	0/0	intron_variant	MODIFIER	ZNF236	483929	transcript	XM_014120872.2	protein_coding	21	c.3384-693G>A		-1	-1	-1	-1	-1	-1	0
1	2988750	C	T	PASS	0/1	1/1	0/0	intron_variant	MODIFIER	ZNF236	483929	transcript	XM_022409782.1	protein_coding	20	c.3384-693G>A		-1	-1	-1	-1	-1	-1	0
1	2988750	C	T	PASS	0/1	1/1	0/0	intron_variant	MODIFIER	ZNF236	483929	transcript	XM_014120966.2	protein_coding	21	c.3384-693G>A		-1	-1	-1	-1	-1	-1	0
1	2992021	G	A	PASS	0/1	0/0	0/1	intron_variant	MODIFIER	ZNF236	483929	transcript	XM_022409758.1	protein_coding	20	c.3101-765C>T		-1	-1	-1	-1	-1	-1	0
1	2992021	G	A	PASS	0/1	0/0	0/1	intron_variant	MODIFIER	ZNF236	483929	transcript	XM_022409803.1	protein_coding	19	c.3101-765C>T		-1	-1	-1	-1	-1	-1	0
1	2992021	G	A	PASS	0/1	0/0	0/1	intron_variant	MODIFIER	ZNF236	483929	transcript	XM_014120872.2	protein_coding	20	c.3101-765C>T		-1	-1	-1	-1	-1	-1	0
1	2992021	G	A	PASS	0/1	0/0	0/1	intron_variant	MODIFIER	ZNF236	483929	transcript	XM_022409782.1	protein_coding	19	c.3101-765C>T		-1	-1	-1	-1	-1	-1	0
1	2992021	G	A	PASS	0/1	0/0	0/1	intron_variant	MODIFIER	ZNF236	483929	transcript	XM_014120966.2	protein_coding	20	c.3101-765C>T		-1	-1	-1	-1	-1	-1	0
1	3005532	A	G	PASS	0/1	1/1	0/0	intron_variant	MODIFIER	ZNF236	483929	transcript	XM_022409758.1	protein_coding	12	c.1724-931T>C		-1	-1	-1	-1	-1	-1	0
1	3005532	A	G	PASS	0/1	1/1	0/0	intron_variant	MODIFIER	ZNF236	483929	transcript	XM_022409803.1	protein_coding	11	c.1724-931T>C		-1	-1	-1	-1	-1	-1	0
1	3005532	A	G	PASS	0/1	1/1	0/0	intron_variant	MODIFIER	ZNF236	483929	transcript	XM_014120872.2	protein_coding	12	c.1724-931T>C		-1	-1	-1	-1	-1	-1	0
1	3005532	A	G	PASS	0/1	1/1	0/0	intron_variant	MODIFIER	ZNF236	483929	transcript	XM_022409782.1	protein_coding	11	c.1724-931T>C		-1	-1	-1	-1	-1	-1	0
1	3005532	A	G	PASS	0/1	1/1	0/0	intron_variant	MODIFIER	ZNF236	483929	transcript	XM_014120966.2	protein_coding	12	c.1724-931T>C		-1	-1	-1	-1	-1	-1	0
1	3022456	T	TA	PASS	0/1	1/1	0/0	intron_variant	MODIFIER	ZNF236	483929	transcript	XM_022409758.1	protein_coding	10	c.1247-4724_1247-4723insT		-1	-1	-1	-1	-1	-1	0
1	3022456	T	TA	PASS	0/1	1/1	0/0	intron_variant	MODIFIER	ZNF236	483929	transcript	XM_022409803.1	protein_coding	9	c.1247-4724_1247-4723insT		-1	-1	-1	-1	-1	-1	0
1	3022456	T	TA	PASS	0/1	1/1	0/0	intron_variant	MODIFIER	ZNF236	483929	transcript	XM_014120872.2	protein_coding	10	c.1247-4724_1247-4723insT		-1	-1	-1	-1	-1	-1	0
1	3022456	T	TA	PASS	0/1	1/1	0/0	intron_variant	MODIFIER	ZNF236	483929	transcript	XM_022409782.1	protein_coding	9	c.1247-4724_1247-4723insT		-1	-1	-1	-1	-1	-1	0
1	3022456	T	TA	PASS	0/1	1/1	0/0	intron_variant	MODIFIER	ZNF236	483929	transcript	XM_014120966.2	protein_coding	10	c.1247-4724_1247-4723insT		-1	-1	-1	-1	-1	-1	0
1	3043758	C	T	PASS	0/1	1/1	0/0	intron_variant	MODIFIER	ZNF236	483929	transcript	XM_022409758.1	protein_coding	4	c.192+3181G>A		-1	-1	-1	-1	-1	-1	0
1	3043758	C	T	PASS	0/1	1/1	0/0	intron_variant	MODIFIER	ZNF236	483929	transcript	XM_022409803.1	protein_coding	3	c.192+3181G>A		-1	-1	-1	-1	-1	-1	0
1	3043758	C	T	PASS	0/1	1/1	0/0	intron_variant	MODIFIER	ZNF236	483929	transcript	XM_014120872.2	protein_coding	4	c.192+3181G>A		-1	-1	-1	-1	-1	-1	0
1	3043758	C	T	PASS	0/1	1/1	0/0	intron_variant	MODIFIER	ZNF236	483929	transcript	XM_022409782.1	protein_coding	3	c.192+3181G>A		-1	-1	-1	-1	-1	-1	0
1	3043758	C	T	PASS	0/1	1/1	0/0	intron_variant	MODIFIER	ZNF236	483929	transcript	XM_014120966.2	protein_coding	4	c.192+3181G>A		-1	-1	-1	-1	-1	-1	0
1	3045288	C	G	PASS	0/1	1/1	0/0	intron_variant	MODIFIER	ZNF236	483929	transcript	XM_022409758.1	protein_coding	4	c.192+1651G>C		-1	-1	-1	-1	-1	-1	0
1	3045288	C	G	PASS	0/1	1/1	0/0	intron_variant	MODIFIER	ZNF236	483929	transcript	XM_022409803.1	protein_coding	3	c.192+1651G>C		-1	-1	-1	-1	-1	-1	0
1	3045288	C	G	PASS	0/1	1/1	0/0	intron_variant	MODIFIER	ZNF236	483929	transcript	XM_014120872.2	protein_coding	4	c.192+1651G>C		-1	-1	-1	-1	-1	-1	0
1	3045288	C	G	PASS	0/1	1/1	0/0	intron_variant	MODIFIER	ZNF236	483929	transcript	XM_022409782.1	protein_coding	3	c.192+1651G>C		-1	-1	-1	-1	-1	-1	0
1	3045288	C	G	PASS	0/1	1/1	0/0	intron_variant	MODIFIER	ZNF236	483929	transcript	XM_014120966.2	protein_coding	4	c.192+1651G>C		-1	-1	-1	-1	-1	-1	0
1	3071413	GTCCTGTAAT	G	PASS	0/1	1/1	0/0	downstream_gene_variant	MODIFIER	LOC111092339	111092339	transcript	XR_002619161.1	pseudogene	-1	n.*3542_*3550delTCCTGTAAT		-1	-1	-1	-1	-1	-1	3542
1	3071413	GTCCTGTAAT	G	PASS	0/1	1/1	0/0	downstream_gene_variant	MODIFIER	LOC111092339	111092339	transcript	XR_002619149.1	pseudogene	-1	n.*3542_*3550delTCCTGTAAT		-1	-1	-1	-1	-1	-1	3542
1	3071413	GTCCTGTAAT	G	PASS	0/1	1/1	0/0	intergenic_region	MODIFIER	LOC111092339-LOC102156552	111092339-102156552	intergenic_region	111092339-102156552		-1	n.3071414_3071422delTCCTGTAAT		-1	-1	-1	-1	-1	-1	0
1	3082254	G	A	PASS	0/1	1/1	0/0	upstream_gene_variant	MODIFIER	LOC102156552	102156552	transcript	XR_291187.3	pseudogene	-1	n.-3533G>A		-1	-1	-1	-1	-1	-1	3533
1	3082254	G	A	PASS	0/1	1/1	0/0	intergenic_region	MODIFIER	LOC111092339-LOC102156552	111092339-102156552	intergenic_region	111092339-102156552		-1	n.3082254G>A		-1	-1	-1	-1	-1	-1	0
1	3095082	AGCAACACTTGC	A	PASS	0/1	1/1	0/0	intergenic_region	MODIFIER	LOC102156552-LOC111092376	102156552-111092376	intergenic_region	102156552-111092376		-1	n.3095083_3095093delGCAACACTTGC		-1	-1	-1	-1	-1	-1	0
1	3097923	G	C	PASS	0/1	1/1	0/0	intergenic_region	MODIFIER	LOC102156552-LOC111092376	102156552-111092376	intergenic_region	102156552-111092376		-1	n.3097923G>C		-1	-1	-1	-1	-1	-1	0
1	3100262	C	A	PASS	0/1	1/1	0/0	intergenic_region	MODIFIER	LOC102156552-LOC111092376	102156552-111092376	intergenic_region	102156552-111092376		-1	n.3100262C>A		-1	-1	-1	-1	-1	-1	0
1	3105830	C	A	PASS	0/1	./.	0/0	intergenic_region	MODIFIER	LOC102156552-LOC111092376	102156552-111092376	intergenic_region	102156552-111092376		-1	n.3105830C>A		-1	-1	-1	-1	-1	-1	0
1	3124717	T	C	PASS	0/1	1/1	0/0	downstream_gene_variant	MODIFIER	LOC111092376	111092376	transcript	XR_002619242.1	pseudogene	-1	n.*4447A>G		-1	-1	-1	-1	-1	-1	4447
1	3124717	T	C	PASS	0/1	1/1	0/0	intergenic_region	MODIFIER	LOC102156552-LOC111092376	102156552-111092376	intergenic_region	102156552-111092376		-1	n.3124717T>C		-1	-1	-1	-1	-1	-1	0
1	3180356	T	A	PASS	0/1	1/1	0/0	upstream_gene_variant	MODIFIER	LOC111092376	111092376	transcript	XR_002619242.1	pseudogene	-1	n.-4397A>T		-1	-1	-1	-1	-1	-1	4397
1	3180356	T	A	PASS	0/1	1/1	0/0	intergenic_region	MODIFIER	LOC111092376-LOC111090565	111092376-111090565	intergenic_region	111092376-111090565		-1	n.3180356T>A		-1	-1	-1	-1	-1	-1	0
1	3184255	T	A	PASS	0/1	0/0	0/1	intergenic_region	MODIFIER	LOC111092376-LOC111090565	111092376-111090565	intergenic_region	111092376-111090565		-1	n.3184255T>A		-1	-1	-1	-1	-1	-1	0
1	3197022	C	T	PASS	0/1	1/1	0/0	intergenic_region	MODIFIER	LOC111092376-LOC111090565	111092376-111090565	intergenic_region	111092376-111090565		-1	n.3197022C>T		-1	-1	-1	-1	-1	-1	0
1	3234169	CG	C	PASS	0/1	0/0	0/1	intergenic_region	MODIFIER	LOC111090565-C1H18orf65	111090565-106558742	intergenic_region	111090565-106558742		-1	n.3234170delG		-1	-1	-1	-1	-1	-1	0
1	3234413	TC	T	PASS	0/1	0/0	0/1	intergenic_region	MODIFIER	LOC111090565-C1H18orf65	111090565-106558742	intergenic_region	111090565-106558742		-1	n.3234414delC		-1	-1	-1	-1	-1	-1	0
1	3241595	T	A	PASS	0/1	1/1	0/0	intergenic_region	MODIFIER	LOC111090565-C1H18orf65	111090565-106558742	intergenic_region	111090565-106558742		-1	n.3241595T>A		-1	-1	-1	-1	-1	-1	0
1	3245317	G	C	PASS	0/1	1/1	0/0	intergenic_region	MODIFIER	LOC111090565-C1H18orf65	111090565-106558742	intergenic_region	111090565-106558742		-1	n.3245317G>C		-1	-1	-1	-1	-1	-1	0
1	3269458	G	GT	PASS	0/1	0/1	0/0	downstream_gene_variant	MODIFIER	C1H18orf65	106558742	transcript	XM_022404556.1	protein_coding	-1	c.*3969_*3970insA		-1	-1	-1	-1	-1	-1	3818	WARNING_TRANSCRIPT_MULTIPLE_STOP_CODONS
1	3269458	G	GT	PASS	0/1	0/1	0/0	intergenic_region	MODIFIER	LOC111090565-C1H18orf65	111090565-106558742	intergenic_region	111090565-106558742		-1	n.3269458_3269459insT		-1	-1	-1	-1	-1	-1	0
1	3282941	T	G	PASS	0/1	0/0	0/1	intron_variant	MODIFIER	ZNF516	483930	transcript	XM_005615300.3	protein_coding	1	c.-360+4957T>G		-1	-1	-1	-1	-1	-1	0
1	3282941	T	G	PASS	0/1	0/0	0/1	intron_variant	MODIFIER	ZNF516	483930	transcript	XM_005615302.3	protein_coding	1	c.-175+7545T>G		-1	-1	-1	-1	-1	-1	0
1	3282941	T	G	PASS	0/1	0/0	0/1	intron_variant	MODIFIER	ZNF516	483930	transcript	XM_014121066.2	protein_coding	1	c.-360+7545T>G		-1	-1	-1	-1	-1	-1	0
1	3282941	T	G	PASS	0/1	0/0	0/1	intron_variant	MODIFIER	ZNF516	483930	transcript	XM_022410173.1	protein_coding	1	c.-175+5206T>G		-1	-1	-1	-1	-1	-1	0
1	3282941	T	G	PASS	0/1	0/0	0/1	intron_variant	MODIFIER	ZNF516	483930	transcript	XM_022410116.1	protein_coding	1	c.-175+4957T>G		-1	-1	-1	-1	-1	-1	0
1	3282941	T	G	PASS	0/1	0/0	0/1	intron_variant	MODIFIER	ZNF516	483930	transcript	XM_005615305.3	protein_coding	1	c.-360+4957T>G		-1	-1	-1	-1	-1	-1	0
1	3282941	T	G	PASS	0/1	0/0	0/1	intron_variant	MODIFIER	ZNF516	483930	transcript	XM_022410053.1	protein_coding	1	c.-463+4957T>G		-1	-1	-1	-1	-1	-1	0
1	3282941	T	G	PASS	0/1	0/0	0/1	intron_variant	MODIFIER	ZNF516	483930	transcript	XM_022410204.1	protein_coding	1	c.-360+4957T>G		-1	-1	-1	-1	-1	-1	0
1	3282941	T	G	PASS	0/1	0/0	0/1	intron_variant	MODIFIER	ZNF516	483930	transcript	XM_022410239.1	protein_coding	1	c.-360+4957T>G		-1	-1	-1	-1	-1	-1	0
1	3282941	T	G	PASS	0/1	0/0	0/1	intron_variant	MODIFIER	ZNF516	483930	transcript	XM_005615304.2	protein_coding	1	c.-175+3563T>G		-1	-1	-1	-1	-1	-1	0
1	3282941	T	G	PASS	0/1	0/0	0/1	intron_variant	MODIFIER	ZNF516	483930	transcript	XM_022410136.1	protein_coding	1	c.-175+3392T>G		-1	-1	-1	-1	-1	-1	0
1	3287959	C	T	PASS	0/1	1/1	0/0	intron_variant	MODIFIER	ZNF516	483930	transcript	XM_005615300.3	protein_coding	1	c.-360+9975C>T		-1	-1	-1	-1	-1	-1	0
1	3287959	C	T	PASS	0/1	1/1	0/0	intron_variant	MODIFIER	ZNF516	483930	transcript	XM_005615302.3	protein_coding	1	c.-175+12563C>T		-1	-1	-1	-1	-1	-1	0
1	3287959	C	T	PASS	0/1	1/1	0/0	intron_variant	MODIFIER	ZNF516	483930	transcript	XM_014121066.2	protein_coding	1	c.-360+12563C>T		-1	-1	-1	-1	-1	-1	0
1	3287959	C	T	PASS	0/1	1/1	0/0	intron_variant	MODIFIER	ZNF516	483930	transcript	XM_022410173.1	protein_coding	1	c.-175+10224C>T		-1	-1	-1	-1	-1	-1	0
1	3287959	C	T	PASS	0/1	1/1	0/0	intron_variant	MODIFIER	ZNF516	483930	transcript	XM_022410116.1	protein_coding	1	c.-175+9975C>T		-1	-1	-1	-1	-1	-1	0
1	3287959	C	T	PASS	0/1	1/1	0/0	intron_variant	MODIFIER	ZNF516	483930	transcript	XM_005615305.3	protein_coding	1	c.-360+9975C>T		-1	-1	-1	-1	-1	-1	0
1	3287959	C	T	PASS	0/1	1/1	0/0	intron_variant	MODIFIER	ZNF516	483930	transcript	XM_022410053.1	protein_coding	1	c.-463+9975C>T		-1	-1	-1	-1	-1	-1	0
1	3287959	C	T	PASS	0/1	1/1	0/0	intron_variant	MODIFIER	ZNF516	483930	transcript	XM_022410204.1	protein_coding	1	c.-360+9975C>T		-1	-1	-1	-1	-1	-1	0
1	3287959	C	T	PASS	0/1	1/1	0/0	intron_variant	MODIFIER	ZNF516	483930	transcript	XM_022410239.1	protein_coding	1	c.-360+9975C>T		-1	-1	-1	-1	-1	-1	0
1	3287959	C	T	PASS	0/1	1/1	0/0	intron_variant	MODIFIER	ZNF516	483930	transcript	XM_005615304.2	protein_coding	1	c.-175+8581C>T		-1	-1	-1	-1	-1	-1	0
1	3287959	C	T	PASS	0/1	1/1	0/0	intron_variant	MODIFIER	ZNF516	483930	transcript	XM_022410136.1	protein_coding	1	c.-175+8410C>T		-1	-1	-1	-1	-1	-1	0
1	3296171	C	T	PASS	0/1	1/1	0/0	intron_variant	MODIFIER	ZNF516	483930	transcript	XM_005615300.3	protein_coding	1	c.-359-12157C>T		-1	-1	-1	-1	-1	-1	0
1	3296171	C	T	PASS	0/1	1/1	0/0	intron_variant	MODIFIER	ZNF516	483930	transcript	XM_005615302.3	protein_coding	1	c.-175+20775C>T		-1	-1	-1	-1	-1	-1	0
1	3296171	C	T	PASS	0/1	1/1	0/0	intron_variant	MODIFIER	ZNF516	483930	transcript	XM_014121066.2	protein_coding	1	c.-359-12157C>T		-1	-1	-1	-1	-1	-1	0
1	3296171	C	T	PASS	0/1	1/1	0/0	intron_variant	MODIFIER	ZNF516	483930	transcript	XM_022410173.1	protein_coding	1	c.-175+18436C>T		-1	-1	-1	-1	-1	-1	0
1	3296171	C	T	PASS	0/1	1/1	0/0	intron_variant	MODIFIER	ZNF516	483930	transcript	XM_022410116.1	protein_coding	1	c.-175+18187C>T		-1	-1	-1	-1	-1	-1	0
1	3296171	C	T	PASS	0/1	1/1	0/0	intron_variant	MODIFIER	ZNF516	483930	transcript	XM_005615305.3	protein_coding	1	c.-359-12157C>T		-1	-1	-1	-1	-1	-1	0
1	3296171	C	T	PASS	0/1	1/1	0/0	intron_variant	MODIFIER	ZNF516	483930	transcript	XM_022410053.1	protein_coding	1	c.-462-12157C>T		-1	-1	-1	-1	-1	-1	0
1	3296171	C	T	PASS	0/1	1/1	0/0	intron_variant	MODIFIER	ZNF516	483930	transcript	XM_022410204.1	protein_coding	1	c.-359-12157C>T		-1	-1	-1	-1	-1	-1	0
1	3296171	C	T	PASS	0/1	1/1	0/0	intron_variant	MODIFIER	ZNF516	483930	transcript	XM_022410239.1	protein_coding	1	c.-359-12157C>T		-1	-1	-1	-1	-1	-1	0
1	3296171	C	T	PASS	0/1	1/1	0/0	intron_variant	MODIFIER	ZNF516	483930	transcript	XM_005615304.2	protein_coding	1	c.-175+16793C>T		-1	-1	-1	-1	-1	-1	0
1	3296171	C	T	PASS	0/1	1/1	0/0	intron_variant	MODIFIER	ZNF516	483930	transcript	XM_022410136.1	protein_coding	1	c.-175+16622C>T		-1	-1	-1	-1	-1	-1	0
1	3296768	C	T	PASS	0/1	1/1	0/0	intron_variant	MODIFIER	ZNF516	483930	transcript	XM_005615300.3	protein_coding	1	c.-359-11560C>T		-1	-1	-1	-1	-1	-1	0
1	3296768	C	T	PASS	0/1	1/1	0/0	intron_variant	MODIFIER	ZNF516	483930	transcript	XM_005615302.3	protein_coding	1	c.-175+21372C>T		-1	-1	-1	-1	-1	-1	0
1	3296768	C	T	PASS	0/1	1/1	0/0	intron_variant	MODIFIER	ZNF516	483930	transcript	XM_014121066.2	protein_coding	1	c.-359-11560C>T		-1	-1	-1	-1	-1	-1	0
1	3296768	C	T	PASS	0/1	1/1	0/0	intron_variant	MODIFIER	ZNF516	483930	transcript	XM_022410173.1	protein_coding	1	c.-175+19033C>T		-1	-1	-1	-1	-1	-1	0
1	3296768	C	T	PASS	0/1	1/1	0/0	intron_variant	MODIFIER	ZNF516	483930	transcript	XM_022410116.1	protein_coding	1	c.-175+18784C>T		-1	-1	-1	-1	-1	-1	0
1	3296768	C	T	PASS	0/1	1/1	0/0	intron_variant	MODIFIER	ZNF516	483930	transcript	XM_005615305.3	protein_coding	1	c.-359-11560C>T		-1	-1	-1	-1	-1	-1	0
1	3296768	C	T	PASS	0/1	1/1	0/0	intron_variant	MODIFIER	ZNF516	483930	transcript	XM_022410053.1	protein_coding	1	c.-462-11560C>T		-1	-1	-1	-1	-1	-1	0
1	3296768	C	T	PASS	0/1	1/1	0/0	intron_variant	MODIFIER	ZNF516	483930	transcript	XM_022410204.1	protein_coding	1	c.-359-11560C>T		-1	-1	-1	-1	-1	-1	0
1	3296768	C	T	PASS	0/1	1/1	0/0	intron_variant	MODIFIER	ZNF516	483930	transcript	XM_022410239.1	protein_coding	1	c.-359-11560C>T		-1	-1	-1	-1	-1	-1	0
1	3296768	C	T	PASS	0/1	1/1	0/0	intron_variant	MODIFIER	ZNF516	483930	transcript	XM_005615304.2	protein_coding	1	c.-175+17390C>T		-1	-1	-1	-1	-1	-1	0
1	3296768	C	T	PASS	0/1	1/1	0/0	intron_variant	MODIFIER	ZNF516	483930	transcript	XM_022410136.1	protein_coding	1	c.-175+17219C>T		-1	-1	-1	-1	-1	-1	0
1	3296769	T	TC	PASS	0/1	1/1	0/0	intron_variant	MODIFIER	ZNF516	483930	transcript	XM_005615300.3	protein_coding	1	c.-359-11559_-359-11558insC		-1	-1	-1	-1	-1	-1	0
1	3296769	T	TC	PASS	0/1	1/1	0/0	intron_variant	MODIFIER	ZNF516	483930	transcript	XM_005615302.3	protein_coding	1	c.-175+21373_-175+21374insC		-1	-1	-1	-1	-1	-1	0
1	3296769	T	TC	PASS	0/1	1/1	0/0	intron_variant	MODIFIER	ZNF516	483930	transcript	XM_014121066.2	protein_coding	1	c.-359-11559_-359-11558insC		-1	-1	-1	-1	-1	-1	0
1	3296769	T	TC	PASS	0/1	1/1	0/0	intron_variant	MODIFIER	ZNF516	483930	transcript	XM_022410173.1	protein_coding	1	c.-175+19034_-175+19035insC		-1	-1	-1	-1	-1	-1	0
1	3296769	T	TC	PASS	0/1	1/1	0/0	intron_variant	MODIFIER	ZNF516	483930	transcript	XM_022410116.1	protein_coding	1	c.-175+18785_-175+18786insC		-1	-1	-1	-1	-1	-1	0
1	3296769	T	TC	PASS	0/1	1/1	0/0	intron_variant	MODIFIER	ZNF516	483930	transcript	XM_005615305.3	protein_coding	1	c.-359-11559_-359-11558insC		-1	-1	-1	-1	-1	-1	0
1	3296769	T	TC	PASS	0/1	1/1	0/0	intron_variant	MODIFIER	ZNF516	483930	transcript	XM_022410053.1	protein_coding	1	c.-462-11559_-462-11558insC		-1	-1	-1	-1	-1	-1	0
1	3296769	T	TC	PASS	0/1	1/1	0/0	intron_variant	MODIFIER	ZNF516	483930	transcript	XM_022410204.1	protein_coding	1	c.-359-11559_-359-11558insC		-1	-1	-1	-1	-1	-1	0
1	3296769	T	TC	PASS	0/1	1/1	0/0	intron_variant	MODIFIER	ZNF516	483930	transcript	XM_022410239.1	protein_coding	1	c.-359-11559_-359-11558insC		-1	-1	-1	-1	-1	-1	0
1	3296769	T	TC	PASS	0/1	1/1	0/0	intron_variant	MODIFIER	ZNF516	483930	transcript	XM_005615304.2	protein_coding	1	c.-175+17391_-175+17392insC		-1	-1	-1	-1	-1	-1	0
1	3296769	T	TC	PASS	0/1	1/1	0/0	intron_variant	MODIFIER	ZNF516	483930	transcript	XM_022410136.1	protein_coding	1	c.-175+17220_-175+17221insC		-1	-1	-1	-1	-1	-1	0
1	3299675	G	A	PASS	0/1	1/1	0/0	intron_variant	MODIFIER	ZNF516	483930	transcript	XM_005615300.3	protein_coding	1	c.-359-8653G>A		-1	-1	-1	-1	-1	-1	0
1	3299675	G	A	PASS	0/1	1/1	0/0	intron_variant	MODIFIER	ZNF516	483930	transcript	XM_005615302.3	protein_coding	1	c.-175+24279G>A		-1	-1	-1	-1	-1	-1	0
1	3299675	G	A	PASS	0/1	1/1	0/0	intron_variant	MODIFIER	ZNF516	483930	transcript	XM_014121066.2	protein_coding	1	c.-359-8653G>A		-1	-1	-1	-1	-1	-1	0
1	3299675	G	A	PASS	0/1	1/1	0/0	intron_variant	MODIFIER	ZNF516	483930	transcript	XM_022410173.1	protein_coding	1	c.-175+21940G>A		-1	-1	-1	-1	-1	-1	0
1	3299675	G	A	PASS	0/1	1/1	0/0	intron_variant	MODIFIER	ZNF516	483930	transcript	XM_022410116.1	protein_coding	1	c.-175+21691G>A		-1	-1	-1	-1	-1	-1	0
1	3299675	G	A	PASS	0/1	1/1	0/0	intron_variant	MODIFIER	ZNF516	483930	transcript	XM_005615305.3	protein_coding	1	c.-359-8653G>A		-1	-1	-1	-1	-1	-1	0
1	3299675	G	A	PASS	0/1	1/1	0/0	intron_variant	MODIFIER	ZNF516	483930	transcript	XM_022410053.1	protein_coding	1	c.-462-8653G>A		-1	-1	-1	-1	-1	-1	0
1	3299675	G	A	PASS	0/1	1/1	0/0	intron_variant	MODIFIER	ZNF516	483930	transcript	XM_022410204.1	protein_coding	1	c.-359-8653G>A		-1	-1	-1	-1	-1	-1	0
1	3299675	G	A	PASS	0/1	1/1	0/0	intron_variant	MODIFIER	ZNF516	483930	transcript	XM_022410239.1	protein_coding	1	c.-359-8653G>A		-1	-1	-1	-1	-1	-1	0
1	3299675	G	A	PASS	0/1	1/1	0/0	intron_variant	MODIFIER	ZNF516	483930	transcript	XM_005615304.2	protein_coding	1	c.-175+20297G>A		-1	-1	-1	-1	-1	-1	0
1	3299675	G	A	PASS	0/1	1/1	0/0	intron_variant	MODIFIER	ZNF516	483930	transcript	XM_022410136.1	protein_coding	1	c.-175+20126G>A		-1	-1	-1	-1	-1	-1	0
1	3303830	TGGGATGAGGTGCA	T	PASS	0/1	1/1	0/0	intron_variant	MODIFIER	ZNF516	483930	transcript	XM_005615300.3	protein_coding	1	c.-359-4497_-359-4485delGGGATGAGGTGCA		-1	-1	-1	-1	-1	-1	0
1	3303830	TGGGATGAGGTGCA	T	PASS	0/1	1/1	0/0	intron_variant	MODIFIER	ZNF516	483930	transcript	XM_005615302.3	protein_coding	1	c.-174-20503_-174-20491delGGGATGAGGTGCA		-1	-1	-1	-1	-1	-1	0
1	3303830	TGGGATGAGGTGCA	T	PASS	0/1	1/1	0/0	intron_variant	MODIFIER	ZNF516	483930	transcript	XM_014121066.2	protein_coding	1	c.-359-4497_-359-4485delGGGATGAGGTGCA		-1	-1	-1	-1	-1	-1	0
1	3303830	TGGGATGAGGTGCA	T	PASS	0/1	1/1	0/0	intron_variant	MODIFIER	ZNF516	483930	transcript	XM_022410173.1	protein_coding	1	c.-174-20503_-174-20491delGGGATGAGGTGCA		-1	-1	-1	-1	-1	-1	0
1	3303830	TGGGATGAGGTGCA	T	PASS	0/1	1/1	0/0	intron_variant	MODIFIER	ZNF516	483930	transcript	XM_022410116.1	protein_coding	1	c.-174-20503_-174-20491delGGGATGAGGTGCA		-1	-1	-1	-1	-1	-1	0
1	3303830	TGGGATGAGGTGCA	T	PASS	0/1	1/1	0/0	intron_variant	MODIFIER	ZNF516	483930	transcript	XM_005615305.3	protein_coding	1	c.-359-4497_-359-4485delGGGATGAGGTGCA		-1	-1	-1	-1	-1	-1	0
1	3303830	TGGGATGAGGTGCA	T	PASS	0/1	1/1	0/0	intron_variant	MODIFIER	ZNF516	483930	transcript	XM_022410053.1	protein_coding	1	c.-462-4497_-462-4485delGGGATGAGGTGCA		-1	-1	-1	-1	-1	-1	0
1	3303830	TGGGATGAGGTGCA	T	PASS	0/1	1/1	0/0	intron_variant	MODIFIER	ZNF516	483930	transcript	XM_022410204.1	protein_coding	1	c.-359-4497_-359-4485delGGGATGAGGTGCA		-1	-1	-1	-1	-1	-1	0
1	3303830	TGGGATGAGGTGCA	T	PASS	0/1	1/1	0/0	intron_variant	MODIFIER	ZNF516	483930	transcript	XM_022410239.1	protein_coding	1	c.-359-4497_-359-4485delGGGATGAGGTGCA		-1	-1	-1	-1	-1	-1	0
1	3303830	TGGGATGAGGTGCA	T	PASS	0/1	1/1	0/0	intron_variant	MODIFIER	ZNF516	483930	transcript	XM_005615304.2	protein_coding	1	c.-174-20503_-174-20491delGGGATGAGGTGCA		-1	-1	-1	-1	-1	-1	0
1	3303830	TGGGATGAGGTGCA	T	PASS	0/1	1/1	0/0	intron_variant	MODIFIER	ZNF516	483930	transcript	XM_022410136.1	protein_coding	1	c.-174-20503_-174-20491delGGGATGAGGTGCA		-1	-1	-1	-1	-1	-1	0
1	3304945	A	G	PASS	0/1	1/1	0/0	intron_variant	MODIFIER	ZNF516	483930	transcript	XM_005615300.3	protein_coding	1	c.-359-3383A>G		-1	-1	-1	-1	-1	-1	0
1	3304945	A	G	PASS	0/1	1/1	0/0	intron_variant	MODIFIER	ZNF516	483930	transcript	XM_005615302.3	protein_coding	1	c.-174-19389A>G		-1	-1	-1	-1	-1	-1	0
1	3304945	A	G	PASS	0/1	1/1	0/0	intron_variant	MODIFIER	ZNF516	483930	transcript	XM_014121066.2	protein_coding	1	c.-359-3383A>G		-1	-1	-1	-1	-1	-1	0
1	3304945	A	G	PASS	0/1	1/1	0/0	intron_variant	MODIFIER	ZNF516	483930	transcript	XM_022410173.1	protein_coding	1	c.-174-19389A>G		-1	-1	-1	-1	-1	-1	0
1	3304945	A	G	PASS	0/1	1/1	0/0	intron_variant	MODIFIER	ZNF516	483930	transcript	XM_022410116.1	protein_coding	1	c.-174-19389A>G		-1	-1	-1	-1	-1	-1	0
1	3304945	A	G	PASS	0/1	1/1	0/0	intron_variant	MODIFIER	ZNF516	483930	transcript	XM_005615305.3	protein_coding	1	c.-359-3383A>G		-1	-1	-1	-1	-1	-1	0
1	3304945	A	G	PASS	0/1	1/1	0/0	intron_variant	MODIFIER	ZNF516	483930	transcript	XM_022410053.1	protein_coding	1	c.-462-3383A>G		-1	-1	-1	-1	-1	-1	0
1	3304945	A	G	PASS	0/1	1/1	0/0	intron_variant	MODIFIER	ZNF516	483930	transcript	XM_022410204.1	protein_coding	1	c.-359-3383A>G		-1	-1	-1	-1	-1	-1	0
1	3304945	A	G	PASS	0/1	1/1	0/0	intron_variant	MODIFIER	ZNF516	483930	transcript	XM_022410239.1	protein_coding	1	c.-359-3383A>G		-1	-1	-1	-1	-1	-1	0
1	3304945	A	G	PASS	0/1	1/1	0/0	intron_variant	MODIFIER	ZNF516	483930	transcript	XM_005615304.2	protein_coding	1	c.-174-19389A>G		-1	-1	-1	-1	-1	-1	0
1	3304945	A	G	PASS	0/1	1/1	0/0	intron_variant	MODIFIER	ZNF516	483930	transcript	XM_022410136.1	protein_coding	1	c.-174-19389A>G		-1	-1	-1	-1	-1	-1	0
1	3305592	C	T	PASS	0/1	0/0	0/1	intron_variant	MODIFIER	ZNF516	483930	transcript	XM_005615300.3	protein_coding	1	c.-359-2736C>T		-1	-1	-1	-1	-1	-1	0
1	3305592	C	T	PASS	0/1	0/0	0/1	intron_variant	MODIFIER	ZNF516	483930	transcript	XM_005615302.3	protein_coding	1	c.-174-18742C>T		-1	-1	-1	-1	-1	-1	0
1	3305592	C	T	PASS	0/1	0/0	0/1	intron_variant	MODIFIER	ZNF516	483930	transcript	XM_014121066.2	protein_coding	1	c.-359-2736C>T		-1	-1	-1	-1	-1	-1	0
1	3305592	C	T	PASS	0/1	0/0	0/1	intron_variant	MODIFIER	ZNF516	483930	transcript	XM_022410173.1	protein_coding	1	c.-174-18742C>T		-1	-1	-1	-1	-1	-1	0
1	3305592	C	T	PASS	0/1	0/0	0/1	intron_variant	MODIFIER	ZNF516	483930	transcript	XM_022410116.1	protein_coding	1	c.-174-18742C>T		-1	-1	-1	-1	-1	-1	0
1	3305592	C	T	PASS	0/1	0/0	0/1	intron_variant	MODIFIER	ZNF516	483930	transcript	XM_005615305.3	protein_coding	1	c.-359-2736C>T		-1	-1	-1	-1	-1	-1	0
1	3305592	C	T	PASS	0/1	0/0	0/1	intron_variant	MODIFIER	ZNF516	483930	transcript	XM_022410053.1	protein_coding	1	c.-462-2736C>T		-1	-1	-1	-1	-1	-1	0
1	3305592	C	T	PASS	0/1	0/0	0/1	intron_variant	MODIFIER	ZNF516	483930	transcript	XM_022410204.1	protein_coding	1	c.-359-2736C>T		-1	-1	-1	-1	-1	-1	0
1	3305592	C	T	PASS	0/1	0/0	0/1	intron_variant	MODIFIER	ZNF516	483930	transcript	XM_022410239.1	protein_coding	1	c.-359-2736C>T		-1	-1	-1	-1	-1	-1	0
1	3305592	C	T	PASS	0/1	0/0	0/1	intron_variant	MODIFIER	ZNF516	483930	transcript	XM_005615304.2	protein_coding	1	c.-174-18742C>T		-1	-1	-1	-1	-1	-1	0
1	3305592	C	T	PASS	0/1	0/0	0/1	intron_variant	MODIFIER	ZNF516	483930	transcript	XM_022410136.1	protein_coding	1	c.-174-18742C>T		-1	-1	-1	-1	-1	-1	0
1	3318469	G	A	PASS	0/1	1/1	0/0	intron_variant	MODIFIER	ZNF516	483930	transcript	XM_005615300.3	protein_coding	2	c.-174-5865G>A		-1	-1	-1	-1	-1	-1	0
1	3318469	G	A	PASS	0/1	1/1	0/0	intron_variant	MODIFIER	ZNF516	483930	transcript	XM_005615302.3	protein_coding	1	c.-174-5865G>A		-1	-1	-1	-1	-1	-1	0
1	3318469	G	A	PASS	0/1	1/1	0/0	intron_variant	MODIFIER	ZNF516	483930	transcript	XM_014121066.2	protein_coding	2	c.-174-5865G>A		-1	-1	-1	-1	-1	-1	0
1	3318469	G	A	PASS	0/1	1/1	0/0	intron_variant	MODIFIER	ZNF516	483930	transcript	XM_022410173.1	protein_coding	1	c.-174-5865G>A		-1	-1	-1	-1	-1	-1	0
1	3318469	G	A	PASS	0/1	1/1	0/0	intron_variant	MODIFIER	ZNF516	483930	transcript	XM_022410116.1	protein_coding	1	c.-174-5865G>A		-1	-1	-1	-1	-1	-1	0
1	3318469	G	A	PASS	0/1	1/1	0/0	intron_variant	MODIFIER	ZNF516	483930	transcript	XM_005615305.3	protein_coding	2	c.-174-5865G>A		-1	-1	-1	-1	-1	-1	0
1	3318469	G	A	PASS	0/1	1/1	0/0	intron_variant	MODIFIER	ZNF516	483930	transcript	XM_022410053.1	protein_coding	2	c.-277-4229G>A		-1	-1	-1	-1	-1	-1	0
1	3318469	G	A	PASS	0/1	1/1	0/0	intron_variant	MODIFIER	ZNF516	483930	transcript	XM_022410204.1	protein_coding	2	c.-174-5865G>A		-1	-1	-1	-1	-1	-1	0
1	3318469	G	A	PASS	0/1	1/1	0/0	intron_variant	MODIFIER	ZNF516	483930	transcript	XM_022410239.1	protein_coding	2	c.-174-5865G>A		-1	-1	-1	-1	-1	-1	0
1	3318469	G	A	PASS	0/1	1/1	0/0	intron_variant	MODIFIER	ZNF516	483930	transcript	XM_005615304.2	protein_coding	1	c.-174-5865G>A		-1	-1	-1	-1	-1	-1	0
1	3318469	G	A	PASS	0/1	1/1	0/0	intron_variant	MODIFIER	ZNF516	483930	transcript	XM_022410136.1	protein_coding	1	c.-174-5865G>A		-1	-1	-1	-1	-1	-1	0
1	3342036	G	A	PASS	0/1	1/1	0/0	intron_variant	MODIFIER	ZNF516	483930	transcript	XM_005615300.3	protein_coding	3	c.1759+15770G>A		-1	-1	-1	-1	-1	-1	0
1	3342036	G	A	PASS	0/1	1/1	0/0	intron_variant	MODIFIER	ZNF516	483930	transcript	XM_005615302.3	protein_coding	2	c.1759+15770G>A		-1	-1	-1	-1	-1	-1	0
1	3342036	G	A	PASS	0/1	1/1	0/0	intron_variant	MODIFIER	ZNF516	483930	transcript	XM_014121066.2	protein_coding	3	c.1759+15770G>A		-1	-1	-1	-1	-1	-1	0
1	3342036	G	A	PASS	0/1	1/1	0/0	intron_variant	MODIFIER	ZNF516	483930	transcript	XM_022410173.1	protein_coding	2	c.1759+15770G>A		-1	-1	-1	-1	-1	-1	0
1	3342036	G	A	PASS	0/1	1/1	0/0	intron_variant	MODIFIER	ZNF516	483930	transcript	XM_022410116.1	protein_coding	2	c.1759+15770G>A		-1	-1	-1	-1	-1	-1	0
1	3342036	G	A	PASS	0/1	1/1	0/0	intron_variant	MODIFIER	ZNF516	483930	transcript	XM_005615305.3	protein_coding	3	c.1759+15770G>A		-1	-1	-1	-1	-1	-1	0
1	3342036	G	A	PASS	0/1	1/1	0/0	intron_variant	MODIFIER	ZNF516	483930	transcript	XM_022410053.1	protein_coding	4	c.1759+15770G>A		-1	-1	-1	-1	-1	-1	0
1	3342036	G	A	PASS	0/1	1/1	0/0	intron_variant	MODIFIER	ZNF516	483930	transcript	XM_022410204.1	protein_coding	3	c.1759+15770G>A		-1	-1	-1	-1	-1	-1	0
1	3342036	G	A	PASS	0/1	1/1	0/0	intron_variant	MODIFIER	ZNF516	483930	transcript	XM_022410239.1	protein_coding	3	c.1759+15770G>A		-1	-1	-1	-1	-1	-1	0
1	3342036	G	A	PASS	0/1	1/1	0/0	intron_variant	MODIFIER	ZNF516	483930	transcript	XM_005615304.2	protein_coding	2	c.1759+15770G>A		-1	-1	-1	-1	-1	-1	0
1	3342036	G	A	PASS	0/1	1/1	0/0	intron_variant	MODIFIER	ZNF516	483930	transcript	XM_022410136.1	protein_coding	2	c.1759+15770G>A		-1	-1	-1	-1	-1	-1	0
1	3354052	C	T	PASS	0/1	1/1	0/0	intron_variant	MODIFIER	ZNF516	483930	transcript	XM_005615300.3	protein_coding	3	c.1760-18920C>T		-1	-1	-1	-1	-1	-1	0
1	3354052	C	T	PASS	0/1	1/1	0/0	intron_variant	MODIFIER	ZNF516	483930	transcript	XM_005615302.3	protein_coding	2	c.1760-18920C>T		-1	-1	-1	-1	-1	-1	0
1	3354052	C	T	PASS	0/1	1/1	0/0	intron_variant	MODIFIER	ZNF516	483930	transcript	XM_014121066.2	protein_coding	3	c.1760-18920C>T		-1	-1	-1	-1	-1	-1	0
1	3354052	C	T	PASS	0/1	1/1	0/0	intron_variant	MODIFIER	ZNF516	483930	transcript	XM_022410173.1	protein_coding	2	c.1760-18920C>T		-1	-1	-1	-1	-1	-1	0
1	3354052	C	T	PASS	0/1	1/1	0/0	intron_variant	MODIFIER	ZNF516	483930	transcript	XM_022410116.1	protein_coding	2	c.1760-18920C>T		-1	-1	-1	-1	-1	-1	0
1	3354052	C	T	PASS	0/1	1/1	0/0	intron_variant	MODIFIER	ZNF516	483930	transcript	XM_005615305.3	protein_coding	3	c.1760-18920C>T		-1	-1	-1	-1	-1	-1	0
1	3354052	C	T	PASS	0/1	1/1	0/0	intron_variant	MODIFIER	ZNF516	483930	transcript	XM_022410053.1	protein_coding	4	c.1760-18920C>T		-1	-1	-1	-1	-1	-1	0
1	3354052	C	T	PASS	0/1	1/1	0/0	intron_variant	MODIFIER	ZNF516	483930	transcript	XM_022410204.1	protein_coding	3	c.1760-18920C>T		-1	-1	-1	-1	-1	-1	0
1	3354052	C	T	PASS	0/1	1/1	0/0	intron_variant	MODIFIER	ZNF516	483930	transcript	XM_022410239.1	protein_coding	3	c.1760-18920C>T		-1	-1	-1	-1	-1	-1	0
1	3354052	C	T	PASS	0/1	1/1	0/0	intron_variant	MODIFIER	ZNF516	483930	transcript	XM_005615304.2	protein_coding	2	c.1760-18920C>T		-1	-1	-1	-1	-1	-1	0
1	3354052	C	T	PASS	0/1	1/1	0/0	intron_variant	MODIFIER	ZNF516	483930	transcript	XM_022410136.1	protein_coding	2	c.1760-18920C>T		-1	-1	-1	-1	-1	-1	0
1	3374584	G	A	PASS	0/1	1/1	0/0	intron_variant	MODIFIER	ZNF516	483930	transcript	XM_005615300.3	protein_coding	4	c.3217+155G>A		-1	-1	-1	-1	-1	-1	0
1	3374584	G	A	PASS	0/1	1/1	0/0	intron_variant	MODIFIER	ZNF516	483930	transcript	XM_005615302.3	protein_coding	3	c.3217+155G>A		-1	-1	-1	-1	-1	-1	0
1	3374584	G	A	PASS	0/1	1/1	0/0	intron_variant	MODIFIER	ZNF516	483930	transcript	XM_014121066.2	protein_coding	4	c.3217+155G>A		-1	-1	-1	-1	-1	-1	0
1	3374584	G	A	PASS	0/1	1/1	0/0	intron_variant	MODIFIER	ZNF516	483930	transcript	XM_022410173.1	protein_coding	3	c.3217+155G>A		-1	-1	-1	-1	-1	-1	0
1	3374584	G	A	PASS	0/1	1/1	0/0	intron_variant	MODIFIER	ZNF516	483930	transcript	XM_022410116.1	protein_coding	3	c.3217+155G>A		-1	-1	-1	-1	-1	-1	0
1	3374584	G	A	PASS	0/1	1/1	0/0	intron_variant	MODIFIER	ZNF516	483930	transcript	XM_005615305.3	protein_coding	4	c.3217+155G>A		-1	-1	-1	-1	-1	-1	0
1	3374584	G	A	PASS	0/1	1/1	0/0	intron_variant	MODIFIER	ZNF516	483930	transcript	XM_022410053.1	protein_coding	5	c.3217+155G>A		-1	-1	-1	-1	-1	-1	0
1	3374584	G	A	PASS	0/1	1/1	0/0	intron_variant	MODIFIER	ZNF516	483930	transcript	XM_022410204.1	protein_coding	4	c.3217+155G>A		-1	-1	-1	-1	-1	-1	0
1	3374584	G	A	PASS	0/1	1/1	0/0	intron_variant	MODIFIER	ZNF516	483930	transcript	XM_022410239.1	protein_coding	4	c.3217+155G>A		-1	-1	-1	-1	-1	-1	0
1	3374584	G	A	PASS	0/1	1/1	0/0	intron_variant	MODIFIER	ZNF516	483930	transcript	XM_005615304.2	protein_coding	3	c.3217+155G>A		-1	-1	-1	-1	-1	-1	0
1	3374584	G	A	PASS	0/1	1/1	0/0	intron_variant	MODIFIER	ZNF516	483930	transcript	XM_022410136.1	protein_coding	3	c.3217+155G>A		-1	-1	-1	-1	-1	-1	0
1	3377206	C	A	PASS	0/1	0/0	0/1	intron_variant	MODIFIER	ZNF516	483930	transcript	XM_005615300.3	protein_coding	4	c.3218-2541C>A		-1	-1	-1	-1	-1	-1	0
1	3377206	C	A	PASS	0/1	0/0	0/1	intron_variant	MODIFIER	ZNF516	483930	transcript	XM_005615302.3	protein_coding	3	c.3218-2541C>A		-1	-1	-1	-1	-1	-1	0
1	3377206	C	A	PASS	0/1	0/0	0/1	intron_variant	MODIFIER	ZNF516	483930	transcript	XM_014121066.2	protein_coding	4	c.3218-2541C>A		-1	-1	-1	-1	-1	-1	0
1	3377206	C	A	PASS	0/1	0/0	0/1	intron_variant	MODIFIER	ZNF516	483930	transcript	XM_022410173.1	protein_coding	3	c.3218-2541C>A		-1	-1	-1	-1	-1	-1	0
1	3377206	C	A	PASS	0/1	0/0	0/1	intron_variant	MODIFIER	ZNF516	483930	transcript	XM_022410116.1	protein_coding	3	c.3218-2541C>A		-1	-1	-1	-1	-1	-1	0
1	3377206	C	A	PASS	0/1	0/0	0/1	intron_variant	MODIFIER	ZNF516	483930	transcript	XM_005615305.3	protein_coding	4	c.3217+2777C>A		-1	-1	-1	-1	-1	-1	0
1	3377206	C	A	PASS	0/1	0/0	0/1	intron_variant	MODIFIER	ZNF516	483930	transcript	XM_022410053.1	protein_coding	5	c.3218-2541C>A		-1	-1	-1	-1	-1	-1	0
1	3377206	C	A	PASS	0/1	0/0	0/1	intron_variant	MODIFIER	ZNF516	483930	transcript	XM_022410204.1	protein_coding	4	c.3217+2777C>A		-1	-1	-1	-1	-1	-1	0
1	3377206	C	A	PASS	0/1	0/0	0/1	intron_variant	MODIFIER	ZNF516	483930	transcript	XM_022410239.1	protein_coding	4	c.3217+2777C>A		-1	-1	-1	-1	-1	-1	0
1	3377206	C	A	PASS	0/1	0/0	0/1	intron_variant	MODIFIER	ZNF516	483930	transcript	XM_005615304.2	protein_coding	3	c.3218-2541C>A		-1	-1	-1	-1	-1	-1	0
1	3377206	C	A	PASS	0/1	0/0	0/1	intron_variant	MODIFIER	ZNF516	483930	transcript	XM_022410136.1	protein_coding	3	c.3218-2541C>A		-1	-1	-1	-1	-1	-1	0
1	3380560	G	A	PASS	0/1	1/1	0/0	intron_variant	MODIFIER	ZNF516	483930	transcript	XM_005615300.3	protein_coding	5	c.3322+709G>A		-1	-1	-1	-1	-1	-1	0
1	3380560	G	A	PASS	0/1	1/1	0/0	intron_variant	MODIFIER	ZNF516	483930	transcript	XM_005615302.3	protein_coding	4	c.3322+709G>A		-1	-1	-1	-1	-1	-1	0
1	3380560	G	A	PASS	0/1	1/1	0/0	intron_variant	MODIFIER	ZNF516	483930	transcript	XM_014121066.2	protein_coding	5	c.3322+709G>A		-1	-1	-1	-1	-1	-1	0
1	3380560	G	A	PASS	0/1	1/1	0/0	intron_variant	MODIFIER	ZNF516	483930	transcript	XM_022410173.1	protein_coding	4	c.3322+709G>A		-1	-1	-1	-1	-1	-1	0
1	3380560	G	A	PASS	0/1	1/1	0/0	intron_variant	MODIFIER	ZNF516	483930	transcript	XM_022410116.1	protein_coding	4	c.3322+709G>A		-1	-1	-1	-1	-1	-1	0
1	3380560	G	A	PASS	0/1	1/1	0/0	intron_variant	MODIFIER	ZNF516	483930	transcript	XM_005615305.3	protein_coding	4	c.3217+6131G>A		-1	-1	-1	-1	-1	-1	0
1	3380560	G	A	PASS	0/1	1/1	0/0	intron_variant	MODIFIER	ZNF516	483930	transcript	XM_022410053.1	protein_coding	6	c.3322+709G>A		-1	-1	-1	-1	-1	-1	0
1	3380560	G	A	PASS	0/1	1/1	0/0	intron_variant	MODIFIER	ZNF516	483930	transcript	XM_022410204.1	protein_coding	4	c.3217+6131G>A		-1	-1	-1	-1	-1	-1	0
1	3380560	G	A	PASS	0/1	1/1	0/0	intron_variant	MODIFIER	ZNF516	483930	transcript	XM_022410239.1	protein_coding	4	c.3217+6131G>A		-1	-1	-1	-1	-1	-1	0
1	3380560	G	A	PASS	0/1	1/1	0/0	intron_variant	MODIFIER	ZNF516	483930	transcript	XM_005615304.2	protein_coding	4	c.3322+709G>A		-1	-1	-1	-1	-1	-1	0
1	3380560	G	A	PASS	0/1	1/1	0/0	intron_variant	MODIFIER	ZNF516	483930	transcript	XM_022410136.1	protein_coding	4	c.3322+709G>A		-1	-1	-1	-1	-1	-1	0
1	3411299	T	A	PASS	0/1	0/0	0/1	non_coding_transcript_exon_variant	MODIFIER	LOC111092528	111092528	transcript	XR_002619565.1	pseudogene	2	n.981T>A		-1	-1	-1	-1	-1	-1	0
1	3461989	G	C	PASS	0/1	1/1	0/0	intergenic_region	MODIFIER	LOC111092528-LOC102157008	111092528-102157008	intergenic_region	111092528-102157008		-1	n.3461989G>C		-1	-1	-1	-1	-1	-1	0
1	3465383	A	T	PASS	0/1	0/1	0/0	intergenic_region	MODIFIER	LOC111092528-LOC102157008	111092528-102157008	intergenic_region	111092528-102157008		-1	n.3465383A>T		-1	-1	-1	-1	-1	-1	0
1	3484818	G	A	PASS	0/1	0/0	0/1	intron_variant	MODIFIER	LOC102157008	102157008	transcript	XR_291189.2	pseudogene	1	n.82-5028G>A		-1	-1	-1	-1	-1	-1	0
1	3485804	G	A	PASS	0/1	1/1	0/0	intron_variant	MODIFIER	LOC102157008	102157008	transcript	XR_291189.2	pseudogene	1	n.82-4042G>A		-1	-1	-1	-1	-1	-1	0
1	3510131	A	T	PASS	0/1	1/1	0/0	intron_variant	MODIFIER	LOC102157008	102157008	transcript	XR_291189.2	pseudogene	3	n.216-1612A>T		-1	-1	-1	-1	-1	-1	0
1	3513630	A	G	PASS	0/1	1/1	0/0	intron_variant	MODIFIER	LOC102157008	102157008	transcript	XR_291189.2	pseudogene	4	n.310-1439A>G		-1	-1	-1	-1	-1	-1	0
1	3546328	TTAA	T	PASS	0/1	1/1	0/0	intergenic_region	MODIFIER	LOC102157008-LOC111092546	102157008-111092546	intergenic_region	102157008-111092546		-1	n.3546329_3546331delTAA		-1	-1	-1	-1	-1	-1	0
1	3554733	A	G	PASS	0/1	1/1	0/0	intergenic_region	MODIFIER	LOC102157008-LOC111092546	102157008-111092546	intergenic_region	102157008-111092546		-1	n.3554733A>G		-1	-1	-1	-1	-1	-1	0
1	3628430	T	C	PASS	0/1	1/1	0/0	intergenic_region	MODIFIER	LOC102157008-LOC111092546	102157008-111092546	intergenic_region	102157008-111092546		-1	n.3628430T>C		-1	-1	-1	-1	-1	-1	0
1	3650437	A	T	PASS	0/1	1/1	0/0	intergenic_region	MODIFIER	LOC102157008-LOC111092546	102157008-111092546	intergenic_region	102157008-111092546		-1	n.3650437A>T		-1	-1	-1	-1	-1	-1	0
1	3650802	G	T	PASS	0/1	1/1	0/0	intergenic_region	MODIFIER	LOC102157008-LOC111092546	102157008-111092546	intergenic_region	102157008-111092546		-1	n.3650802G>T		-1	-1	-1	-1	-1	-1	0
1	3655810	G	A	PASS	0/1	1/1	0/0	intergenic_region	MODIFIER	LOC102157008-LOC111092546	102157008-111092546	intergenic_region	102157008-111092546		-1	n.3655810G>A		-1	-1	-1	-1	-1	-1	0
1	3663499	C	T	PASS	0/1	1/1	0/0	intergenic_region	MODIFIER	LOC102157008-LOC111092546	102157008-111092546	intergenic_region	102157008-111092546		-1	n.3663499C>T		-1	-1	-1	-1	-1	-1	0
1	3681889	C	T	PASS	0/1	1/1	0/0	intergenic_region	MODIFIER	LOC102157008-LOC111092546	102157008-111092546	intergenic_region	102157008-111092546		-1	n.3681889C>T		-1	-1	-1	-1	-1	-1	0
1	3682106	C	T	PASS	0/1	0/0	0/1	intergenic_region	MODIFIER	LOC102157008-LOC111092546	102157008-111092546	intergenic_region	102157008-111092546		-1	n.3682106C>T		-1	-1	-1	-1	-1	-1	0
1	3701628	T	G	PASS	0/1	1/1	0/0	intergenic_region	MODIFIER	LOC102157008-LOC111092546	102157008-111092546	intergenic_region	102157008-111092546		-1	n.3701628T>G		-1	-1	-1	-1	-1	-1	0
1	3795503	T	C	PASS	0/1	1/1	0/0	intergenic_region	MODIFIER	LOC102157008-LOC111092546	102157008-111092546	intergenic_region	102157008-111092546		-1	n.3795503T>C		-1	-1	-1	-1	-1	-1	0
1	3843191	C	T	PASS	0/1	1/1	0/0	intergenic_region	MODIFIER	LOC102157008-LOC111092546	102157008-111092546	intergenic_region	102157008-111092546		-1	n.3843191C>T		-1	-1	-1	-1	-1	-1	0
1	3863282	C	T	PASS	0/1	1/1	0/0	intergenic_region	MODIFIER	LOC102157008-LOC111092546	102157008-111092546	intergenic_region	102157008-111092546		-1	n.3863282C>T		-1	-1	-1	-1	-1	-1	0
1	3934048	C	T	PASS	0/1	0/0	0/1	intergenic_region	MODIFIER	LOC102157008-LOC111092546	102157008-111092546	intergenic_region	102157008-111092546		-1	n.3934048C>T		-1	-1	-1	-1	-1	-1	0
1	3968403	C	G	PASS	0/1	0/1	0/0	intergenic_region	MODIFIER	LOC102157008-LOC111092546	102157008-111092546	intergenic_region	102157008-111092546		-1	n.3968403C>G		-1	-1	-1	-1	-1	-1	0
1	3980249	G	A	PASS	0/1	1/1	0/0	intergenic_region	MODIFIER	LOC102157008-LOC111092546	102157008-111092546	intergenic_region	102157008-111092546		-1	n.3980249G>A		-1	-1	-1	-1	-1	-1	0
1	4002688	G	A	PASS	0/1	1/1	0/0	intergenic_region	MODIFIER	LOC102157008-LOC111092546	102157008-111092546	intergenic_region	102157008-111092546		-1	n.4002688G>A		-1	-1	-1	-1	-1	-1	0
1	4002689	A	G	PASS	0/1	1/1	0/0	intergenic_region	MODIFIER	LOC102157008-LOC111092546	102157008-111092546	intergenic_region	102157008-111092546		-1	n.4002689A>G		-1	-1	-1	-1	-1	-1	0
1	4003755	G	T	PASS	0/1	1/1	0/0	intergenic_region	MODIFIER	LOC102157008-LOC111092546	102157008-111092546	intergenic_region	102157008-111092546		-1	n.4003755G>T		-1	-1	-1	-1	-1	-1	0
1	4008147	T	A	PASS	0/1	1/1	0/0	intergenic_region	MODIFIER	LOC102157008-LOC111092546	102157008-111092546	intergenic_region	102157008-111092546		-1	n.4008147T>A		-1	-1	-1	-1	-1	-1	0
1	4046740	C	T	PASS	0/1	0/0	0/1	intergenic_region	MODIFIER	LOC102157008-LOC111092546	102157008-111092546	intergenic_region	102157008-111092546		-1	n.4046740C>T		-1	-1	-1	-1	-1	-1	0
1	4048336	T	C	PASS	0/1	1/1	0/0	intergenic_region	MODIFIER	LOC102157008-LOC111092546	102157008-111092546	intergenic_region	102157008-111092546		-1	n.4048336T>C		-1	-1	-1	-1	-1	-1	0
1	4053889	A	G	PASS	0/1	1/1	0/0	intergenic_region	MODIFIER	LOC102157008-LOC111092546	102157008-111092546	intergenic_region	102157008-111092546		-1	n.4053889A>G		-1	-1	-1	-1	-1	-1	0
1	4068539	G	C	PASS	0/1	0/0	0/1	intergenic_region	MODIFIER	LOC102157008-LOC111092546	102157008-111092546	intergenic_region	102157008-111092546		-1	n.4068539G>C		-1	-1	-1	-1	-1	-1	0
1	4075920	C	T	PASS	0/1	1/1	0/0	intergenic_region	MODIFIER	LOC102157008-LOC111092546	102157008-111092546	intergenic_region	102157008-111092546		-1	n.4075920C>T		-1	-1	-1	-1	-1	-1	0
1	4080906	C	G	PASS	0/1	1/1	0/0	intergenic_region	MODIFIER	LOC102157008-LOC111092546	102157008-111092546	intergenic_region	102157008-111092546		-1	n.4080906C>G		-1	-1	-1	-1	-1	-1	0
1	4094173	G	A	PASS	0/1	0/0	0/1	intergenic_region	MODIFIER	LOC102157008-LOC111092546	102157008-111092546	intergenic_region	102157008-111092546		-1	n.4094173G>A		-1	-1	-1	-1	-1	-1	0
1	4100779	C	T	PASS	0/1	1/1	0/0	intergenic_region	MODIFIER	LOC102157008-LOC111092546	102157008-111092546	intergenic_region	102157008-111092546		-1	n.4100779C>T		-1	-1	-1	-1	-1	-1	0
1	4128340	TGTG	T	PASS	0/1	1/1	0/0	intergenic_region	MODIFIER	LOC111092546-TSHZ1	111092546-102152070	intergenic_region	111092546-102152070		-1	n.4128341_4128343delGTG		-1	-1	-1	-1	-1	-1	0
1	4138596	A	T	PASS	0/1	1/1	0/0	intergenic_region	MODIFIER	LOC111092546-TSHZ1	111092546-102152070	intergenic_region	111092546-102152070		-1	n.4138596A>T		-1	-1	-1	-1	-1	-1	0
1	4144080	C	T	PASS	0/1	1/1	0/0	intergenic_region	MODIFIER	LOC111092546-TSHZ1	111092546-102152070	intergenic_region	111092546-102152070		-1	n.4144080C>T		-1	-1	-1	-1	-1	-1	0
1	4146154	C	T	PASS	0/1	1/1	0/0	intergenic_region	MODIFIER	LOC111092546-TSHZ1	111092546-102152070	intergenic_region	111092546-102152070		-1	n.4146154C>T		-1	-1	-1	-1	-1	-1	0
1	4173919	GA	G	PASS	0/1	0/0	0/1	intergenic_region	MODIFIER	LOC111092546-TSHZ1	111092546-102152070	intergenic_region	111092546-102152070		-1	n.4173920delA		-1	-1	-1	-1	-1	-1	0
1	4201398	C	T	PASS	0/1	1/1	0/0	intergenic_region	MODIFIER	LOC111092546-TSHZ1	111092546-102152070	intergenic_region	111092546-102152070		-1	n.4201398C>T		-1	-1	-1	-1	-1	-1	0
1	4212924	G	T	PASS	0/1	1/1	0/0	intergenic_region	MODIFIER	LOC111092546-TSHZ1	111092546-102152070	intergenic_region	111092546-102152070		-1	n.4212924G>T		-1	-1	-1	-1	-1	-1	0
1	4240584	G	GA	PASS	0/1	1/1	0/0	intergenic_region	MODIFIER	TSHZ1-LOC111092553	102152070-111092553	intergenic_region	102152070-111092553		-1	n.4240584_4240585insA		-1	-1	-1	-1	-1	-1	0
1	4271656	A	G	PASS	0/1	0/0	0/1	non_coding_transcript_exon_variant	MODIFIER	LOC111092553	111092553	transcript	XR_002619603.1	pseudogene	1	n.2033T>C		-1	-1	-1	-1	-1	-1	0
1	4274973	C	T	PASS	0/1	1/1	0/0	upstream_gene_variant	MODIFIER	LOC111092553	111092553	transcript	XR_002619603.1	pseudogene	-1	n.-1285G>A		-1	-1	-1	-1	-1	-1	1285
1	4274973	C	T	PASS	0/1	1/1	0/0	intergenic_region	MODIFIER	LOC111092553-ZADH2	111092553-476162	intergenic_region	111092553-476162		-1	n.4274973C>T		-1	-1	-1	-1	-1	-1	0
1	4303494	C	G	PASS	0/1	0/0	0/1	upstream_gene_variant	MODIFIER	ZADH2	476162	transcript	XM_005615306.1	protein_coding	-1	c.-585C>G		-1	-1	-1	-1	-1	-1	439
1	4303494	C	G	PASS	0/1	0/0	0/1	upstream_gene_variant	MODIFIER	ZADH2	476162	transcript	XM_022410498.1	protein_coding	-1	c.-7197C>G		-1	-1	-1	-1	-1	-1	1204
1	4303494	C	G	PASS	0/1	0/0	0/1	upstream_gene_variant	MODIFIER	ZADH2	476162	transcript	XM_014121375.2	protein_coding	-1	c.-7197C>G		-1	-1	-1	-1	-1	-1	1269
1	4303494	C	G	PASS	0/1	0/0	0/1	upstream_gene_variant	MODIFIER	ZADH2	476162	transcript	XM_022410465.1	protein_coding	-1	c.-7197C>G		-1	-1	-1	-1	-1	-1	4275
1	4303494	C	G	PASS	0/1	0/0	0/1	intergenic_region	MODIFIER	LOC111092553-ZADH2	111092553-476162	intergenic_region	111092553-476162		-1	n.4303494C>G		-1	-1	-1	-1	-1	-1	0
1	4341090	G	C	PASS	0/1	1/1	0/0	intergenic_region	MODIFIER	ZADH2-ZNF407	476162-476164	intergenic_region	476162-476164		-1	n.4341090G>C		-1	-1	-1	-1	-1	-1	0
1	4366111	A	AAGGG	PASS	0/1	1/1	0/0	intergenic_region	MODIFIER	ZADH2-ZNF407	476162-476164	intergenic_region	476162-476164		-1	n.4366111_4366112insAGGG		-1	-1	-1	-1	-1	-1	0
1	4451771	C	T	PASS	1/1	1/1	0/1	intron_variant	MODIFIER	ZNF407	476164	transcript	XM_533370.6	protein_coding	8	c.5429-28248G>A		-1	-1	-1	-1	-1	-1	0
1	4495253	A	C	PASS	0/1	0/0	0/1	intron_variant	MODIFIER	ZNF407	476164	transcript	XM_533370.6	protein_coding	8	c.5428+65053T>G		-1	-1	-1	-1	-1	-1	0
1	4547526	ATATC	A	PASS	0/1	0/0	0/0	intron_variant	MODIFIER	ZNF407	476164	transcript	XM_533370.6	protein_coding	8	c.5428+12776_5428+12779delGATA		-1	-1	-1	-1	-1	-1	0
1	4547526	ATATC	A	PASS	0/1	0/0	0/0	intron_variant	MODIFIER	ZNF407	476164	transcript	XM_005615309.3	protein_coding	8	c.5428+12776_5428+12779delGATA		-1	-1	-1	-1	-1	-1	0
1	4547526	ATATC	A	PASS	0/1	0/0	0/0	intron_variant	MODIFIER	ZNF407	476164	transcript	XM_022410612.1	protein_coding	8	c.5429-923_5429-920delGATA		-1	-1	-1	-1	-1	-1	0
1	4555386	T	A	PASS	0/1	1/1	0/0	intron_variant	MODIFIER	ZNF407	476164	transcript	XM_533370.6	protein_coding	8	c.5428+4920A>T		-1	-1	-1	-1	-1	-1	0
1	4555386	T	A	PASS	0/1	1/1	0/0	intron_variant	MODIFIER	ZNF407	476164	transcript	XM_005615309.3	protein_coding	8	c.5428+4920A>T		-1	-1	-1	-1	-1	-1	0
1	4555386	T	A	PASS	0/1	1/1	0/0	intron_variant	MODIFIER	ZNF407	476164	transcript	XM_022410612.1	protein_coding	8	c.5428+4920A>T		-1	-1	-1	-1	-1	-1	0
1	4555386	T	A	PASS	0/1	1/1	0/0	intron_variant	MODIFIER	ZNF407	476164	transcript	XM_005615311.3	protein_coding	8	c.5429-2372A>T		-1	-1	-1	-1	-1	-1	0
1	4562574	C	T	PASS	0/1	1/1	0/0	intron_variant	MODIFIER	ZNF407	476164	transcript	XM_533370.6	protein_coding	7	c.5250-2090G>A		-1	-1	-1	-1	-1	-1	0
1	4562574	C	T	PASS	0/1	1/1	0/0	intron_variant	MODIFIER	ZNF407	476164	transcript	XM_005615309.3	protein_coding	7	c.5250-2090G>A		-1	-1	-1	-1	-1	-1	0
1	4562574	C	T	PASS	0/1	1/1	0/0	intron_variant	MODIFIER	ZNF407	476164	transcript	XM_022410612.1	protein_coding	7	c.5250-2090G>A		-1	-1	-1	-1	-1	-1	0
1	4562574	C	T	PASS	0/1	1/1	0/0	intron_variant	MODIFIER	ZNF407	476164	transcript	XM_005615311.3	protein_coding	7	c.5250-2090G>A		-1	-1	-1	-1	-1	-1	0
1	4568161	T	C	PASS	0/1	0/0	0/1	intron_variant	MODIFIER	ZNF407	476164	transcript	XM_533370.6	protein_coding	7	c.5250-7677A>G		-1	-1	-1	-1	-1	-1	0
1	4568161	T	C	PASS	0/1	0/0	0/1	intron_variant	MODIFIER	ZNF407	476164	transcript	XM_005615309.3	protein_coding	7	c.5250-7677A>G		-1	-1	-1	-1	-1	-1	0
1	4568161	T	C	PASS	0/1	0/0	0/1	intron_variant	MODIFIER	ZNF407	476164	transcript	XM_022410612.1	protein_coding	7	c.5250-7677A>G		-1	-1	-1	-1	-1	-1	0
1	4568161	T	C	PASS	0/1	0/0	0/1	intron_variant	MODIFIER	ZNF407	476164	transcript	XM_005615311.3	protein_coding	7	c.5250-7677A>G		-1	-1	-1	-1	-1	-1	0
1	4605314	T	A	PASS	0/1	0/0	0/0	intron_variant	MODIFIER	ZNF407	476164	transcript	XM_533370.6	protein_coding	4	c.4878-4518A>T		-1	-1	-1	-1	-1	-1	0
1	4605314	T	A	PASS	0/1	0/0	0/0	intron_variant	MODIFIER	ZNF407	476164	transcript	XM_005615309.3	protein_coding	4	c.4878-4518A>T		-1	-1	-1	-1	-1	-1	0
1	4605314	T	A	PASS	0/1	0/0	0/0	intron_variant	MODIFIER	ZNF407	476164	transcript	XM_022410612.1	protein_coding	4	c.4878-4518A>T		-1	-1	-1	-1	-1	-1	0
1	4605314	T	A	PASS	0/1	0/0	0/0	intron_variant	MODIFIER	ZNF407	476164	transcript	XM_005615311.3	protein_coding	4	c.4878-4518A>T		-1	-1	-1	-1	-1	-1	0
1	4605314	T	A	PASS	0/1	0/0	0/0	intron_variant	MODIFIER	ZNF407	476164	transcript	XM_022410708.1	protein_coding	4	c.4878-4518A>T		-1	-1	-1	-1	-1	-1	0
1	4617443	AG	A	PASS	0/1	1/1	0/0	intron_variant	MODIFIER	ZNF407	476164	transcript	XM_533370.6	protein_coding	4	c.4878-16648delC		-1	-1	-1	-1	-1	-1	0
1	4617443	AG	A	PASS	0/1	1/1	0/0	intron_variant	MODIFIER	ZNF407	476164	transcript	XM_005615309.3	protein_coding	4	c.4878-16648delC		-1	-1	-1	-1	-1	-1	0
1	4617443	AG	A	PASS	0/1	1/1	0/0	intron_variant	MODIFIER	ZNF407	476164	transcript	XM_022410612.1	protein_coding	4	c.4878-16648delC		-1	-1	-1	-1	-1	-1	0
1	4617443	AG	A	PASS	0/1	1/1	0/0	intron_variant	MODIFIER	ZNF407	476164	transcript	XM_005615311.3	protein_coding	4	c.4878-16648delC		-1	-1	-1	-1	-1	-1	0
1	4617443	AG	A	PASS	0/1	1/1	0/0	intron_variant	MODIFIER	ZNF407	476164	transcript	XM_022410708.1	protein_coding	4	c.4878-16648delC		-1	-1	-1	-1	-1	-1	0
1	4620977	T	C	PASS	0/1	1/1	0/0	intron_variant	MODIFIER	ZNF407	476164	transcript	XM_533370.6	protein_coding	4	c.4878-20181A>G		-1	-1	-1	-1	-1	-1	0
1	4620977	T	C	PASS	0/1	1/1	0/0	intron_variant	MODIFIER	ZNF407	476164	transcript	XM_005615309.3	protein_coding	4	c.4878-20181A>G		-1	-1	-1	-1	-1	-1	0
1	4620977	T	C	PASS	0/1	1/1	0/0	intron_variant	MODIFIER	ZNF407	476164	transcript	XM_022410612.1	protein_coding	4	c.4878-20181A>G		-1	-1	-1	-1	-1	-1	0
1	4620977	T	C	PASS	0/1	1/1	0/0	intron_variant	MODIFIER	ZNF407	476164	transcript	XM_005615311.3	protein_coding	4	c.4878-20181A>G		-1	-1	-1	-1	-1	-1	0
1	4620977	T	C	PASS	0/1	1/1	0/0	intron_variant	MODIFIER	ZNF407	476164	transcript	XM_022410708.1	protein_coding	4	c.4878-20181A>G		-1	-1	-1	-1	-1	-1	0
1	4629889	T	A	PASS	0/1	0/0	0/1	intron_variant	MODIFIER	ZNF407	476164	transcript	XM_533370.6	protein_coding	4	c.4878-29093A>T		-1	-1	-1	-1	-1	-1	0
1	4629889	T	A	PASS	0/1	0/0	0/1	intron_variant	MODIFIER	ZNF407	476164	transcript	XM_005615309.3	protein_coding	4	c.4878-29093A>T		-1	-1	-1	-1	-1	-1	0
1	4629889	T	A	PASS	0/1	0/0	0/1	intron_variant	MODIFIER	ZNF407	476164	transcript	XM_022410612.1	protein_coding	4	c.4878-29093A>T		-1	-1	-1	-1	-1	-1	0
1	4629889	T	A	PASS	0/1	0/0	0/1	intron_variant	MODIFIER	ZNF407	476164	transcript	XM_005615311.3	protein_coding	4	c.4878-29093A>T		-1	-1	-1	-1	-1	-1	0
1	4629889	T	A	PASS	0/1	0/0	0/1	intron_variant	MODIFIER	ZNF407	476164	transcript	XM_022410708.1	protein_coding	4	c.4878-29093A>T		-1	-1	-1	-1	-1	-1	0
1	4648190	T	C	PASS	0/1	1/1	0/0	intron_variant	MODIFIER	ZNF407	476164	transcript	XM_533370.6	protein_coding	4	c.4878-47394A>G		-1	-1	-1	-1	-1	-1	0
1	4648190	T	C	PASS	0/1	1/1	0/0	intron_variant	MODIFIER	ZNF407	476164	transcript	XM_005615309.3	protein_coding	4	c.4878-47394A>G		-1	-1	-1	-1	-1	-1	0
1	4648190	T	C	PASS	0/1	1/1	0/0	intron_variant	MODIFIER	ZNF407	476164	transcript	XM_022410612.1	protein_coding	4	c.4878-47394A>G		-1	-1	-1	-1	-1	-1	0
1	4648190	T	C	PASS	0/1	1/1	0/0	intron_variant	MODIFIER	ZNF407	476164	transcript	XM_005615311.3	protein_coding	4	c.4878-47394A>G		-1	-1	-1	-1	-1	-1	0
1	4648190	T	C	PASS	0/1	1/1	0/0	intron_variant	MODIFIER	ZNF407	476164	transcript	XM_022410708.1	protein_coding	4	c.4878-47394A>G		-1	-1	-1	-1	-1	-1	0
1	4648190	T	C	PASS	0/1	1/1	0/0	intron_variant	MODIFIER	ZNF407	476164	transcript	XM_022410737.1	protein_coding	4	c.4878-820A>G		-1	-1	-1	-1	-1	-1	0
1	4662362	G	A	PASS	1/1	1/1	0/1	intron_variant	MODIFIER	ZNF407	476164	transcript	XM_533370.6	protein_coding	4	c.4877+35864C>T		-1	-1	-1	-1	-1	-1	0
1	4662362	G	A	PASS	1/1	1/1	0/1	intron_variant	MODIFIER	ZNF407	476164	transcript	XM_005615309.3	protein_coding	4	c.4877+35864C>T		-1	-1	-1	-1	-1	-1	0
1	4662362	G	A	PASS	1/1	1/1	0/1	intron_variant	MODIFIER	ZNF407	476164	transcript	XM_022410612.1	protein_coding	4	c.4877+35864C>T		-1	-1	-1	-1	-1	-1	0
1	4662362	G	A	PASS	1/1	1/1	0/1	intron_variant	MODIFIER	ZNF407	476164	transcript	XM_005615311.3	protein_coding	4	c.4877+35864C>T		-1	-1	-1	-1	-1	-1	0
1	4662362	G	A	PASS	1/1	1/1	0/1	intron_variant	MODIFIER	ZNF407	476164	transcript	XM_022410708.1	protein_coding	4	c.4877+35864C>T		-1	-1	-1	-1	-1	-1	0
1	4662362	G	A	PASS	1/1	1/1	0/1	intron_variant	MODIFIER	ZNF407	476164	transcript	XM_022410737.1	protein_coding	4	c.4878-14992C>T		-1	-1	-1	-1	-1	-1	0
1	4673675	CTT	C	PASS	1/1	1/1	0/1	intron_variant	MODIFIER	ZNF407	476164	transcript	XM_533370.6	protein_coding	4	c.4877+24549_4877+24550delAA		-1	-1	-1	-1	-1	-1	0
1	4673675	CTT	C	PASS	1/1	1/1	0/1	intron_variant	MODIFIER	ZNF407	476164	transcript	XM_005615309.3	protein_coding	4	c.4877+24549_4877+24550delAA		-1	-1	-1	-1	-1	-1	0
1	4673675	CTT	C	PASS	1/1	1/1	0/1	intron_variant	MODIFIER	ZNF407	476164	transcript	XM_022410612.1	protein_coding	4	c.4877+24549_4877+24550delAA		-1	-1	-1	-1	-1	-1	0
1	4673675	CTT	C	PASS	1/1	1/1	0/1	intron_variant	MODIFIER	ZNF407	476164	transcript	XM_005615311.3	protein_coding	4	c.4877+24549_4877+24550delAA		-1	-1	-1	-1	-1	-1	0
1	4673675	CTT	C	PASS	1/1	1/1	0/1	intron_variant	MODIFIER	ZNF407	476164	transcript	XM_022410708.1	protein_coding	4	c.4877+24549_4877+24550delAA		-1	-1	-1	-1	-1	-1	0
1	4673675	CTT	C	PASS	1/1	1/1	0/1	intron_variant	MODIFIER	ZNF407	476164	transcript	XM_022410737.1	protein_coding	4	c.4877+24549_4877+24550delAA		-1	-1	-1	-1	-1	-1	0
1	4673675	CTT	C	PASS	1/1	1/1	0/1	intron_variant	MODIFIER	ZNF407	476164	transcript	XM_005615312.3	protein_coding	4	c.4878-5595_4878-5594delAA		-1	-1	-1	-1	-1	-1	0
1	4717971	T	A	PASS	1/1	1/1	0/1	intron_variant	MODIFIER	ZNF407	476164	transcript	XM_533370.6	protein_coding	3	c.4803-19671A>T		-1	-1	-1	-1	-1	-1	0
1	4717971	T	A	PASS	1/1	1/1	0/1	intron_variant	MODIFIER	ZNF407	476164	transcript	XM_005615309.3	protein_coding	3	c.4803-19671A>T		-1	-1	-1	-1	-1	-1	0
1	4717971	T	A	PASS	1/1	1/1	0/1	intron_variant	MODIFIER	ZNF407	476164	transcript	XM_022410612.1	protein_coding	3	c.4803-19671A>T		-1	-1	-1	-1	-1	-1	0
1	4717971	T	A	PASS	1/1	1/1	0/1	intron_variant	MODIFIER	ZNF407	476164	transcript	XM_005615311.3	protein_coding	3	c.4803-19671A>T		-1	-1	-1	-1	-1	-1	0
1	4717971	T	A	PASS	1/1	1/1	0/1	intron_variant	MODIFIER	ZNF407	476164	transcript	XM_022410708.1	protein_coding	3	c.4803-19671A>T		-1	-1	-1	-1	-1	-1	0
1	4717971	T	A	PASS	1/1	1/1	0/1	intron_variant	MODIFIER	ZNF407	476164	transcript	XM_022410737.1	protein_coding	3	c.4803-19671A>T		-1	-1	-1	-1	-1	-1	0
1	4717971	T	A	PASS	1/1	1/1	0/1	intron_variant	MODIFIER	ZNF407	476164	transcript	XM_005615312.3	protein_coding	3	c.4803-19671A>T		-1	-1	-1	-1	-1	-1	0
1	4739803	G	A	PASS	0/1	1/1	0/0	intron_variant	MODIFIER	ZNF407	476164	transcript	XM_533370.6	protein_coding	3	c.4803-41503C>T		-1	-1	-1	-1	-1	-1	0
1	4739803	G	A	PASS	0/1	1/1	0/0	intron_variant	MODIFIER	ZNF407	476164	transcript	XM_005615309.3	protein_coding	3	c.4803-41503C>T		-1	-1	-1	-1	-1	-1	0
1	4739803	G	A	PASS	0/1	1/1	0/0	intron_variant	MODIFIER	ZNF407	476164	transcript	XM_022410612.1	protein_coding	3	c.4803-41503C>T		-1	-1	-1	-1	-1	-1	0
1	4739803	G	A	PASS	0/1	1/1	0/0	intron_variant	MODIFIER	ZNF407	476164	transcript	XM_005615311.3	protein_coding	3	c.4803-41503C>T		-1	-1	-1	-1	-1	-1	0
1	4739803	G	A	PASS	0/1	1/1	0/0	intron_variant	MODIFIER	ZNF407	476164	transcript	XM_022410708.1	protein_coding	3	c.4803-41503C>T		-1	-1	-1	-1	-1	-1	0
1	4739803	G	A	PASS	0/1	1/1	0/0	intron_variant	MODIFIER	ZNF407	476164	transcript	XM_022410737.1	protein_coding	3	c.4803-41503C>T		-1	-1	-1	-1	-1	-1	0
1	4739803	G	A	PASS	0/1	1/1	0/0	intron_variant	MODIFIER	ZNF407	476164	transcript	XM_005615312.3	protein_coding	3	c.4803-41503C>T		-1	-1	-1	-1	-1	-1	0
1	4781128	G	A	PASS	0/1	0/0	0/1	intron_variant	MODIFIER	ZNF407	476164	transcript	XM_533370.6	protein_coding	3	c.4802+48465C>T		-1	-1	-1	-1	-1	-1	0
1	4781128	G	A	PASS	0/1	0/0	0/1	intron_variant	MODIFIER	ZNF407	476164	transcript	XM_005615309.3	protein_coding	3	c.4802+48465C>T		-1	-1	-1	-1	-1	-1	0
1	4781128	G	A	PASS	0/1	0/0	0/1	intron_variant	MODIFIER	ZNF407	476164	transcript	XM_022410612.1	protein_coding	3	c.4802+48465C>T		-1	-1	-1	-1	-1	-1	0
1	4781128	G	A	PASS	0/1	0/0	0/1	intron_variant	MODIFIER	ZNF407	476164	transcript	XM_005615311.3	protein_coding	3	c.4802+48465C>T		-1	-1	-1	-1	-1	-1	0
1	4781128	G	A	PASS	0/1	0/0	0/1	intron_variant	MODIFIER	ZNF407	476164	transcript	XM_022410708.1	protein_coding	3	c.4802+48465C>T		-1	-1	-1	-1	-1	-1	0
1	4781128	G	A	PASS	0/1	0/0	0/1	intron_variant	MODIFIER	ZNF407	476164	transcript	XM_022410737.1	protein_coding	3	c.4802+48465C>T		-1	-1	-1	-1	-1	-1	0
1	4781128	G	A	PASS	0/1	0/0	0/1	intron_variant	MODIFIER	ZNF407	476164	transcript	XM_005615312.3	protein_coding	3	c.4802+48465C>T		-1	-1	-1	-1	-1	-1	0
1	4814614	A	G	PASS	0/1	0/0	0/1	intron_variant	MODIFIER	ZNF407	476164	transcript	XM_533370.6	protein_coding	3	c.4802+14979T>C		-1	-1	-1	-1	-1	-1	0
1	4814614	A	G	PASS	0/1	0/0	0/1	intron_variant	MODIFIER	ZNF407	476164	transcript	XM_005615309.3	protein_coding	3	c.4802+14979T>C		-1	-1	-1	-1	-1	-1	0
1	4814614	A	G	PASS	0/1	0/0	0/1	intron_variant	MODIFIER	ZNF407	476164	transcript	XM_022410612.1	protein_coding	3	c.4802+14979T>C		-1	-1	-1	-1	-1	-1	0
1	4814614	A	G	PASS	0/1	0/0	0/1	intron_variant	MODIFIER	ZNF407	476164	transcript	XM_005615311.3	protein_coding	3	c.4802+14979T>C		-1	-1	-1	-1	-1	-1	0
1	4814614	A	G	PASS	0/1	0/0	0/1	intron_variant	MODIFIER	ZNF407	476164	transcript	XM_022410708.1	protein_coding	3	c.4802+14979T>C		-1	-1	-1	-1	-1	-1	0
1	4814614	A	G	PASS	0/1	0/0	0/1	intron_variant	MODIFIER	ZNF407	476164	transcript	XM_022410737.1	protein_coding	3	c.4802+14979T>C		-1	-1	-1	-1	-1	-1	0
1	4814614	A	G	PASS	0/1	0/0	0/1	intron_variant	MODIFIER	ZNF407	476164	transcript	XM_005615312.3	protein_coding	3	c.4802+14979T>C		-1	-1	-1	-1	-1	-1	0
1	4825230	AC	A	PASS	1/1	1/1	0/1	intron_variant	MODIFIER	ZNF407	476164	transcript	XM_533370.6	protein_coding	3	c.4802+4362delG		-1	-1	-1	-1	-1	-1	0
1	4825230	AC	A	PASS	1/1	1/1	0/1	intron_variant	MODIFIER	ZNF407	476164	transcript	XM_005615309.3	protein_coding	3	c.4802+4362delG		-1	-1	-1	-1	-1	-1	0
1	4825230	AC	A	PASS	1/1	1/1	0/1	intron_variant	MODIFIER	ZNF407	476164	transcript	XM_022410612.1	protein_coding	3	c.4802+4362delG		-1	-1	-1	-1	-1	-1	0
1	4825230	AC	A	PASS	1/1	1/1	0/1	intron_variant	MODIFIER	ZNF407	476164	transcript	XM_005615311.3	protein_coding	3	c.4802+4362delG		-1	-1	-1	-1	-1	-1	0
1	4825230	AC	A	PASS	1/1	1/1	0/1	intron_variant	MODIFIER	ZNF407	476164	transcript	XM_022410708.1	protein_coding	3	c.4802+4362delG		-1	-1	-1	-1	-1	-1	0
1	4825230	AC	A	PASS	1/1	1/1	0/1	intron_variant	MODIFIER	ZNF407	476164	transcript	XM_022410737.1	protein_coding	3	c.4802+4362delG		-1	-1	-1	-1	-1	-1	0
1	4825230	AC	A	PASS	1/1	1/1	0/1	intron_variant	MODIFIER	ZNF407	476164	transcript	XM_005615312.3	protein_coding	3	c.4802+4362delG		-1	-1	-1	-1	-1	-1	0
1	4838695	T	C	PASS	0/1	0/0	0/1	missense_variant	MODERATE	ZNF407	476164	transcript	XM_533370.6	protein_coding	2	c.1003A>G	p.Ile335Val	1321	7884	1003	6735	335	2244	0
1	4838695	T	C	PASS	0/1	0/0	0/1	missense_variant	MODERATE	ZNF407	476164	transcript	XM_005615309.3	protein_coding	2	c.1003A>G	p.Ile335Val	1321	6971	1003	5505	335	1834	0
1	4838695	T	C	PASS	0/1	0/0	0/1	missense_variant	MODERATE	ZNF407	476164	transcript	XM_022410612.1	protein_coding	2	c.1003A>G	p.Ile335Val	1321	5920	1003	5559	335	1852	0
1	4838695	T	C	PASS	0/1	0/0	0/1	missense_variant	MODERATE	ZNF407	476164	transcript	XM_005615311.3	protein_coding	2	c.1003A>G	p.Ile335Val	1321	5922	1003	5460	335	1819	0
1	4838695	T	C	PASS	0/1	0/0	0/1	missense_variant	MODERATE	ZNF407	476164	transcript	XM_022410708.1	protein_coding	2	c.1003A>G	p.Ile335Val	1321	5931	1003	5367	335	1788	0
1	4838695	T	C	PASS	0/1	0/0	0/1	missense_variant	MODERATE	ZNF407	476164	transcript	XM_022410737.1	protein_coding	2	c.1003A>G	p.Ile335Val	1321	5253	1003	4920	335	1639	0
1	4838695	T	C	PASS	0/1	0/0	0/1	missense_variant	MODERATE	ZNF407	476164	transcript	XM_005615312.3	protein_coding	2	c.1003A>G	p.Ile335Val	1321	5259	1003	4887	335	1628	0
1	4846840	C	T	PASS	0/1	1/1	0/0	intron_variant	MODIFIER	ZNF407	476164	transcript	XM_533370.6	protein_coding	1	c.-56-7087G>A		-1	-1	-1	-1	-1	-1	0
1	4846840	C	T	PASS	0/1	1/1	0/0	intron_variant	MODIFIER	ZNF407	476164	transcript	XM_005615309.3	protein_coding	1	c.-56-7087G>A		-1	-1	-1	-1	-1	-1	0
1	4846840	C	T	PASS	0/1	1/1	0/0	intron_variant	MODIFIER	ZNF407	476164	transcript	XM_022410612.1	protein_coding	1	c.-56-7087G>A		-1	-1	-1	-1	-1	-1	0
1	4846840	C	T	PASS	0/1	1/1	0/0	intron_variant	MODIFIER	ZNF407	476164	transcript	XM_005615311.3	protein_coding	1	c.-56-7087G>A		-1	-1	-1	-1	-1	-1	0
1	4846840	C	T	PASS	0/1	1/1	0/0	intron_variant	MODIFIER	ZNF407	476164	transcript	XM_022410708.1	protein_coding	1	c.-56-7087G>A		-1	-1	-1	-1	-1	-1	0
1	4846840	C	T	PASS	0/1	1/1	0/0	intron_variant	MODIFIER	ZNF407	476164	transcript	XM_022410737.1	protein_coding	1	c.-56-7087G>A		-1	-1	-1	-1	-1	-1	0
1	4846840	C	T	PASS	0/1	1/1	0/0	intron_variant	MODIFIER	ZNF407	476164	transcript	XM_005615312.3	protein_coding	1	c.-56-7087G>A		-1	-1	-1	-1	-1	-1	0
1	4951192	A	G	PASS	0/1	0/0	0/1	upstream_gene_variant	MODIFIER	FAM69C	608630	transcript	XM_005615664.3	protein_coding	-1	c.-2923A>G		-1	-1	-1	-1	-1	-1	2923
1	4951192	A	G	PASS	0/1	0/0	0/1	intergenic_region	MODIFIER	LOC106560088-FAM69C	106560088-608630	intergenic_region	106560088-608630		-1	n.4951192A>G		-1	-1	-1	-1	-1	-1	0
1	5061377	A	T	PASS	0/1	1/1	0/0	upstream_gene_variant	MODIFIER	C1H18orf63	100685065	transcript	XM_022411379.1	protein_coding	-1	c.-5885T>A		-1	-1	-1	-1	-1	-1	1550
1	5061377	A	T	PASS	0/1	1/1	0/0	intron_variant	MODIFIER	C1H18orf63	100685065	transcript	XM_005615316.2	protein_coding	1	c.61+409T>A		-1	-1	-1	-1	-1	-1	0
1	5061377	A	T	PASS	0/1	1/1	0/0	intron_variant	MODIFIER	C1H18orf63	100685065	transcript	XM_022411351.1	protein_coding	1	c.61+409T>A		-1	-1	-1	-1	-1	-1	0
1	5061377	A	T	PASS	0/1	1/1	0/0	intron_variant	MODIFIER	C1H18orf63	100685065	transcript	XM_022411301.1	protein_coding	1	c.61+409T>A		-1	-1	-1	-1	-1	-1	0
1	5061377	A	T	PASS	0/1	1/1	0/0	intron_variant	MODIFIER	C1H18orf63	100685065	transcript	XM_022411329.1	protein_coding	1	c.61+409T>A		-1	-1	-1	-1	-1	-1	0
1	5061377	A	T	PASS	0/1	1/1	0/0	intron_variant	MODIFIER	C1H18orf63	100685065	transcript	XM_022411254.1	protein_coding	1	c.61+409T>A		-1	-1	-1	-1	-1	-1	0
1	5061377	A	T	PASS	0/1	1/1	0/0	intron_variant	MODIFIER	C1H18orf63	100685065	transcript	XM_003432496.3	protein_coding	1	c.-36+1105T>A		-1	-1	-1	-1	-1	-1	0
1	5084077	T	C	PASS	0/1	1/1	0/0	intron_variant	MODIFIER	CYB5A	476167	transcript	NM_001193298.1	protein_coding	1	c.129+12992T>C		-1	-1	-1	-1	-1	-1	0
1	5084077	T	C	PASS	0/1	1/1	0/0	intron_variant	MODIFIER	CYB5A	476167	transcript	XM_022418192.1	protein_coding	1	c.129+12992T>C		-1	-1	-1	-1	-1	-1	0
1	5099805	G	C	PASS	0/1	0/0	0/1	intron_variant	MODIFIER	CYB5A	476167	transcript	NM_001193298.1	protein_coding	2	c.258+888G>C		-1	-1	-1	-1	-1	-1	0
1	5099805	G	C	PASS	0/1	0/0	0/1	intron_variant	MODIFIER	CYB5A	476167	transcript	XM_022418192.1	protein_coding	2	c.258+888G>C		-1	-1	-1	-1	-1	-1	0
1	5116144	A	G	PASS	0/1	1/1	0/0	intergenic_region	MODIFIER	CYB5A-TIMM21	476167-476170	intergenic_region	476167-476170		-1	n.5116144A>G		-1	-1	-1	-1	-1	-1	0
1	5133199	G	A	PASS	0/1	0/0	0/1	intergenic_region	MODIFIER	CYB5A-TIMM21	476167-476170	intergenic_region	476167-476170		-1	n.5133199G>A		-1	-1	-1	-1	-1	-1	0
1	5202440	T	A	PASS	0/1	1/1	0/0	intron_variant	MODIFIER	FBXO15	100685224	transcript	XM_014121901.2	protein_coding	7	c.1005-20T>A		-1	-1	-1	-1	-1	-1	0
1	5202440	T	A	PASS	0/1	1/1	0/0	intron_variant	MODIFIER	FBXO15	100685224	transcript	XM_014121939.2	protein_coding	7	c.1005-20T>A		-1	-1	-1	-1	-1	-1	0
1	5202440	T	A	PASS	0/1	1/1	0/0	intron_variant	MODIFIER	FBXO15	100685224	transcript	XR_002620388.1	pseudogene	7	n.1023-20T>A		-1	-1	-1	-1	-1	-1	0
1	5202440	T	A	PASS	0/1	1/1	0/0	intron_variant	MODIFIER	FBXO15	100685224	transcript	XM_014122019.2	protein_coding	5	c.795-20T>A		-1	-1	-1	-1	-1	-1	0
1	5202440	T	A	PASS	0/1	1/1	0/0	intron_variant	MODIFIER	FBXO15	100685224	transcript	XM_014121971.2	protein_coding	6	c.921+2437T>A		-1	-1	-1	-1	-1	-1	0
1	5202440	T	A	PASS	0/1	1/1	0/0	intron_variant	MODIFIER	FBXO15	100685224	transcript	XM_022411590.1	protein_coding	7	c.768-20T>A		-1	-1	-1	-1	-1	-1	0
1	5202440	T	A	PASS	0/1	1/1	0/0	intron_variant	MODIFIER	FBXO15	100685224	transcript	XM_022411536.1	protein_coding	7	c.768-20T>A		-1	-1	-1	-1	-1	-1	0
1	5245039	C	A	PASS	0/1	1/1	0/0	intergenic_region	MODIFIER	FBXO15-LOC111092948	100685224-111092948	intergenic_region	100685224-111092948		-1	n.5245039C>A		-1	-1	-1	-1	-1	-1	0
1	5263910	G	C	PASS	0/1	1/1	0/0	intergenic_region	MODIFIER	FBXO15-LOC111092948	100685224-111092948	intergenic_region	100685224-111092948		-1	n.5263910G>C		-1	-1	-1	-1	-1	-1	0
1	5275359	T	C	PASS	0/1	0/0	0/1	intergenic_region	MODIFIER	FBXO15-LOC111092948	100685224-111092948	intergenic_region	100685224-111092948		-1	n.5275359T>C		-1	-1	-1	-1	-1	-1	0
1	5290010	C	T	PASS	0/1	1/1	0/0	intergenic_region	MODIFIER	FBXO15-LOC111092948	100685224-111092948	intergenic_region	100685224-111092948		-1	n.5290010C>T		-1	-1	-1	-1	-1	-1	0
1	5306159	A	G	PASS	0/1	1/1	0/0	intergenic_region	MODIFIER	FBXO15-LOC111092948	100685224-111092948	intergenic_region	100685224-111092948		-1	n.5306159A>G		-1	-1	-1	-1	-1	-1	0
1	5314660	G	A	PASS	0/1	0/0	0/0	intergenic_region	MODIFIER	FBXO15-LOC111092948	100685224-111092948	intergenic_region	100685224-111092948		-1	n.5314660G>A		-1	-1	-1	-1	-1	-1	0
1	5314672	C	G	PASS	0/1	0/0	0/0	intergenic_region	MODIFIER	FBXO15-LOC111092948	100685224-111092948	intergenic_region	100685224-111092948		-1	n.5314672C>G		-1	-1	-1	-1	-1	-1	0
1	5338577	AC	A	PASS	0/1	1/1	0/0	intron_variant	MODIFIER	LOC111092948	111092948	transcript	XR_002620440.1	pseudogene	1	n.182+5240delC		-1	-1	-1	-1	-1	-1	0
1	5358524	C	T	PASS	0/1	1/1	0/0	intron_variant	MODIFIER	LOC111092948	111092948	transcript	XR_002620440.1	pseudogene	2	n.299+739C>T		-1	-1	-1	-1	-1	-1	0
1	5392626	T	C	PASS	0/1	1/1	0/0	intron_variant	MODIFIER	LOC106559384	106559384	transcript	XR_002620479.1	pseudogene	2	n.199+7741T>C		-1	-1	-1	-1	-1	-1	0
1	5392626	T	C	PASS	0/1	1/1	0/0	intron_variant	MODIFIER	LOC106559384	106559384	transcript	XR_002620481.1	pseudogene	2	n.199+7741T>C		-1	-1	-1	-1	-1	-1	0
1	5392626	T	C	PASS	0/1	1/1	0/0	intron_variant	MODIFIER	LOC106559384	106559384	transcript	XR_002620487.1	pseudogene	2	n.199+7741T>C		-1	-1	-1	-1	-1	-1	0
1	5392626	T	C	PASS	0/1	1/1	0/0	intron_variant	MODIFIER	LOC106559384	106559384	transcript	XR_001317091.2	pseudogene	1	n.99+8406T>C		-1	-1	-1	-1	-1	-1	0
1	5410408	G	T	PASS	0/1	1/1	0/0	intron_variant	MODIFIER	LOC106559384	106559384	transcript	XR_002620479.1	pseudogene	2	n.200-4162G>T		-1	-1	-1	-1	-1	-1	0
1	5410408	G	T	PASS	0/1	1/1	0/0	intron_variant	MODIFIER	LOC106559384	106559384	transcript	XR_002620481.1	pseudogene	2	n.200-5577G>T		-1	-1	-1	-1	-1	-1	0
1	5410408	G	T	PASS	0/1	1/1	0/0	intron_variant	MODIFIER	LOC106559384	106559384	transcript	XR_002620487.1	pseudogene	2	n.200-4162G>T		-1	-1	-1	-1	-1	-1	0
1	5410408	G	T	PASS	0/1	1/1	0/0	intron_variant	MODIFIER	LOC106559384	106559384	transcript	XR_001317091.2	pseudogene	1	n.100-4162G>T		-1	-1	-1	-1	-1	-1	0
1	5423241	G	A	PASS	0/1	1/1	0/0	downstream_gene_variant	MODIFIER	LOC106559384	106559384	transcript	XR_002620487.1	pseudogene	-1	n.*4883G>A		-1	-1	-1	-1	-1	-1	4883
1	5423241	G	A	PASS	0/1	1/1	0/0	intergenic_region	MODIFIER	LOC106559384-LOC111092970	106559384-111092970	intergenic_region	106559384-111092970		-1	n.5423241G>A		-1	-1	-1	-1	-1	-1	0
1	5451452	G	A	PASS	0/1	1/1	0/0	intergenic_region	MODIFIER	LOC106559384-LOC111092970	106559384-111092970	intergenic_region	106559384-111092970		-1	n.5451452G>A		-1	-1	-1	-1	-1	-1	0
1	5493613	T	G	PASS	0/1	0/0	0/1	intergenic_region	MODIFIER	LOC106559384-LOC111092970	106559384-111092970	intergenic_region	106559384-111092970		-1	n.5493613T>G		-1	-1	-1	-1	-1	-1	0
1	5572230	AG	A	PASS	0/1	0/1	0/0	intergenic_region	MODIFIER	LOC111090571-LOC111090572	111090571-111090572	intergenic_region	111090571-111090572		-1	n.5572231delG		-1	-1	-1	-1	-1	-1	0
1	5573240	A	G	PASS	0/1	1/1	0/0	intergenic_region	MODIFIER	LOC111090571-LOC111090572	111090571-111090572	intergenic_region	111090571-111090572		-1	n.5573240A>G		-1	-1	-1	-1	-1	-1	0
1	5581171	G	A	PASS	0/1	0/0	0/1	intergenic_region	MODIFIER	LOC111090571-LOC111090572	111090571-111090572	intergenic_region	111090571-111090572		-1	n.5581171G>A		-1	-1	-1	-1	-1	-1	0
1	5640003	G	A	PASS	0/1	0/0	0/1	intron_variant	MODIFIER	LOC111090572	111090572	transcript	XR_002615198.1	pseudogene	1	n.102+8492C>T		-1	-1	-1	-1	-1	-1	0
1	5697743	C	A	PASS	0/1	1/1	0/0	downstream_gene_variant	MODIFIER	TRNAA-UGC	111090844	transcript	111090844	pseudogene	-1	n.*1090C>A		-1	-1	-1	-1	-1	-1	1090
1	5697743	C	A	PASS	0/1	1/1	0/0	intergenic_region	MODIFIER	TRNAA-UGC-LOC100685303	111090844-100685303	intergenic_region	111090844-100685303		-1	n.5697743C>A		-1	-1	-1	-1	-1	-1	0
1	5758266	C	A	PASS	0/1	1/1	0/0	intergenic_region	MODIFIER	LOC100685303-LOC111092976	100685303-111092976	intergenic_region	100685303-111092976		-1	n.5758266C>A		-1	-1	-1	-1	-1	-1	0
1	5784181	G	A	PASS	0/1	1/1	0/0	intergenic_region	MODIFIER	LOC100685303-LOC111092976	100685303-111092976	intergenic_region	100685303-111092976		-1	n.5784181G>A		-1	-1	-1	-1	-1	-1	0
1	5909688	A	T	PASS	0/1	1/1	0/0	intergenic_region	MODIFIER	LOC100685303-LOC111092976	100685303-111092976	intergenic_region	100685303-111092976		-1	n.5909688A>T		-1	-1	-1	-1	-1	-1	0
1	5997264	T	A	PASS	0/1	1/1	0/0	intergenic_region	MODIFIER	LOC100685303-LOC111092976	100685303-111092976	intergenic_region	100685303-111092976		-1	n.5997264T>A		-1	-1	-1	-1	-1	-1	0
1	6021397	A	AT	PASS	0/1	1/1	0/0	intergenic_region	MODIFIER	LOC100685303-LOC111092976	100685303-111092976	intergenic_region	100685303-111092976		-1	n.6021397_6021398insT		-1	-1	-1	-1	-1	-1	0
1	6021461	G	A	PASS	0/1	1/1	0/0	intergenic_region	MODIFIER	LOC100685303-LOC111092976	100685303-111092976	intergenic_region	100685303-111092976		-1	n.6021461G>A		-1	-1	-1	-1	-1	-1	0
1	6029161	C	T	PASS	0/1	1/1	0/0	intergenic_region	MODIFIER	LOC100685303-LOC111092976	100685303-111092976	intergenic_region	100685303-111092976		-1	n.6029161C>T		-1	-1	-1	-1	-1	-1	0
1	6035206	A	G	PASS	0/1	1/1	0/0	intergenic_region	MODIFIER	LOC100685303-LOC111092976	100685303-111092976	intergenic_region	100685303-111092976		-1	n.6035206A>G		-1	-1	-1	-1	-1	-1	0
1	6112801	C	T	PASS	0/1	0/0	0/1	upstream_gene_variant	MODIFIER	LOC111092976	111092976	transcript	XR_002620516.1	pseudogene	-1	n.-509G>A		-1	-1	-1	-1	-1	-1	509
1	6112801	C	T	PASS	0/1	0/0	0/1	upstream_gene_variant	MODIFIER	NETO1	100855585	transcript	XM_022411856.1	protein_coding	-1	c.-1669C>T		-1	-1	-1	-1	-1	-1	1357
1	6112801	C	T	PASS	0/1	0/0	0/1	upstream_gene_variant	MODIFIER	NETO1	100855585	transcript	XR_002620873.1	pseudogene	-1	n.-1351C>T		-1	-1	-1	-1	-1	-1	1351
1	6112801	C	T	PASS	0/1	0/0	0/1	upstream_gene_variant	MODIFIER	NETO1	100855585	transcript	XM_022412184.1	protein_coding	-1	c.-1669C>T		-1	-1	-1	-1	-1	-1	1351
1	6112801	C	T	PASS	0/1	0/0	0/1	upstream_gene_variant	MODIFIER	NETO1	100855585	transcript	XM_022412222.1	protein_coding	-1	c.-1669C>T		-1	-1	-1	-1	-1	-1	1352
1	6112801	C	T	PASS	0/1	0/0	0/1	upstream_gene_variant	MODIFIER	NETO1	100855585	transcript	XR_002620886.1	pseudogene	-1	n.-1353C>T		-1	-1	-1	-1	-1	-1	1353
1	6112801	C	T	PASS	0/1	0/0	0/1	upstream_gene_variant	MODIFIER	NETO1	100855585	transcript	XM_022411873.1	protein_coding	-1	c.-1669C>T		-1	-1	-1	-1	-1	-1	1356
1	6112801	C	T	PASS	0/1	0/0	0/1	upstream_gene_variant	MODIFIER	NETO1	100855585	transcript	XM_022411914.1	protein_coding	-1	c.-1669C>T		-1	-1	-1	-1	-1	-1	1356
1	6112801	C	T	PASS	0/1	0/0	0/1	upstream_gene_variant	MODIFIER	NETO1	100855585	transcript	XM_022412101.1	protein_coding	-1	c.-1669C>T		-1	-1	-1	-1	-1	-1	1356
1	6112801	C	T	PASS	0/1	0/0	0/1	upstream_gene_variant	MODIFIER	NETO1	100855585	transcript	XM_022411968.1	protein_coding	-1	c.-1669C>T		-1	-1	-1	-1	-1	-1	1356
1	6112801	C	T	PASS	0/1	0/0	0/1	upstream_gene_variant	MODIFIER	NETO1	100855585	transcript	XM_022412004.1	protein_coding	-1	c.-1669C>T		-1	-1	-1	-1	-1	-1	1356
1	6112801	C	T	PASS	0/1	0/0	0/1	upstream_gene_variant	MODIFIER	NETO1	100855585	transcript	XM_022412049.1	protein_coding	-1	c.-1669C>T		-1	-1	-1	-1	-1	-1	1356
1	6112801	C	T	PASS	0/1	0/0	0/1	upstream_gene_variant	MODIFIER	NETO1	100855585	transcript	XR_002620625.1	pseudogene	-1	n.-1356C>T		-1	-1	-1	-1	-1	-1	1356
1	6112801	C	T	PASS	0/1	0/0	0/1	upstream_gene_variant	MODIFIER	NETO1	100855585	transcript	XM_003638783.4	protein_coding	-1	c.-1669C>T		-1	-1	-1	-1	-1	-1	1358
1	6112801	C	T	PASS	0/1	0/0	0/1	upstream_gene_variant	MODIFIER	NETO1	100855585	transcript	XM_022412143.1	protein_coding	-1	c.-1669C>T		-1	-1	-1	-1	-1	-1	1358
1	6112801	C	T	PASS	0/1	0/0	0/1	intergenic_region	MODIFIER	LOC111092976-NETO1	111092976-100855585	intergenic_region	111092976-100855585		-1	n.6112801C>T		-1	-1	-1	-1	-1	-1	0
1	6136819	G	C	PASS	0/1	0/0	0/1	intron_variant	MODIFIER	NETO1	100855585	transcript	XM_022411856.1	protein_coding	4	c.469+13101G>C		-1	-1	-1	-1	-1	-1	0
1	6136819	G	C	PASS	0/1	0/0	0/1	intron_variant	MODIFIER	NETO1	100855585	transcript	XR_002620873.1	pseudogene	4	n.787+13101G>C		-1	-1	-1	-1	-1	-1	0
1	6136819	G	C	PASS	0/1	0/0	0/1	intron_variant	MODIFIER	NETO1	100855585	transcript	XM_022412184.1	protein_coding	4	c.469+13101G>C		-1	-1	-1	-1	-1	-1	0
1	6136819	G	C	PASS	0/1	0/0	0/1	intron_variant	MODIFIER	NETO1	100855585	transcript	XM_022412222.1	protein_coding	4	c.469+13101G>C		-1	-1	-1	-1	-1	-1	0
1	6136819	G	C	PASS	0/1	0/0	0/1	intron_variant	MODIFIER	NETO1	100855585	transcript	XR_002620886.1	pseudogene	4	n.785+13101G>C		-1	-1	-1	-1	-1	-1	0
1	6136819	G	C	PASS	0/1	0/0	0/1	intron_variant	MODIFIER	NETO1	100855585	transcript	XM_022411873.1	protein_coding	4	c.469+13101G>C		-1	-1	-1	-1	-1	-1	0
1	6136819	G	C	PASS	0/1	0/0	0/1	intron_variant	MODIFIER	NETO1	100855585	transcript	XM_022411914.1	protein_coding	4	c.469+13101G>C		-1	-1	-1	-1	-1	-1	0
1	6136819	G	C	PASS	0/1	0/0	0/1	intron_variant	MODIFIER	NETO1	100855585	transcript	XM_022412101.1	protein_coding	3	c.220+19934G>C		-1	-1	-1	-1	-1	-1	0
1	6136819	G	C	PASS	0/1	0/0	0/1	intron_variant	MODIFIER	NETO1	100855585	transcript	XM_022411968.1	protein_coding	4	c.469+13101G>C		-1	-1	-1	-1	-1	-1	0
1	6136819	G	C	PASS	0/1	0/0	0/1	intron_variant	MODIFIER	NETO1	100855585	transcript	XM_022412004.1	protein_coding	4	c.469+13101G>C		-1	-1	-1	-1	-1	-1	0
1	6136819	G	C	PASS	0/1	0/0	0/1	intron_variant	MODIFIER	NETO1	100855585	transcript	XM_022412049.1	protein_coding	4	c.469+13101G>C		-1	-1	-1	-1	-1	-1	0
1	6136819	G	C	PASS	0/1	0/0	0/1	intron_variant	MODIFIER	NETO1	100855585	transcript	XR_002620625.1	pseudogene	4	n.782+13101G>C		-1	-1	-1	-1	-1	-1	0
1	6136819	G	C	PASS	0/1	0/0	0/1	intron_variant	MODIFIER	NETO1	100855585	transcript	XM_003638783.4	protein_coding	4	c.469+13101G>C		-1	-1	-1	-1	-1	-1	0
1	6136819	G	C	PASS	0/1	0/0	0/1	intron_variant	MODIFIER	NETO1	100855585	transcript	XM_022412143.1	protein_coding	3	c.220+19934G>C		-1	-1	-1	-1	-1	-1	0
1	6140565	A	T	PASS	0/1	1/1	0/0	intron_variant	MODIFIER	NETO1	100855585	transcript	XM_022411856.1	protein_coding	4	c.469+16847A>T		-1	-1	-1	-1	-1	-1	0
1	6140565	A	T	PASS	0/1	1/1	0/0	intron_variant	MODIFIER	NETO1	100855585	transcript	XR_002620873.1	pseudogene	4	n.787+16847A>T		-1	-1	-1	-1	-1	-1	0
1	6140565	A	T	PASS	0/1	1/1	0/0	intron_variant	MODIFIER	NETO1	100855585	transcript	XM_022412184.1	protein_coding	4	c.469+16847A>T		-1	-1	-1	-1	-1	-1	0
1	6140565	A	T	PASS	0/1	1/1	0/0	intron_variant	MODIFIER	NETO1	100855585	transcript	XM_022412222.1	protein_coding	4	c.469+16847A>T		-1	-1	-1	-1	-1	-1	0
1	6140565	A	T	PASS	0/1	1/1	0/0	intron_variant	MODIFIER	NETO1	100855585	transcript	XR_002620886.1	pseudogene	4	n.786-15618A>T		-1	-1	-1	-1	-1	-1	0
1	6140565	A	T	PASS	0/1	1/1	0/0	intron_variant	MODIFIER	NETO1	100855585	transcript	XM_022411873.1	protein_coding	4	c.469+16847A>T		-1	-1	-1	-1	-1	-1	0
1	6140565	A	T	PASS	0/1	1/1	0/0	intron_variant	MODIFIER	NETO1	100855585	transcript	XM_022411914.1	protein_coding	4	c.469+16847A>T		-1	-1	-1	-1	-1	-1	0
1	6140565	A	T	PASS	0/1	1/1	0/0	intron_variant	MODIFIER	NETO1	100855585	transcript	XM_022412101.1	protein_coding	3	c.220+23680A>T		-1	-1	-1	-1	-1	-1	0
1	6140565	A	T	PASS	0/1	1/1	0/0	intron_variant	MODIFIER	NETO1	100855585	transcript	XM_022411968.1	protein_coding	4	c.469+16847A>T		-1	-1	-1	-1	-1	-1	0
1	6140565	A	T	PASS	0/1	1/1	0/0	intron_variant	MODIFIER	NETO1	100855585	transcript	XM_022412004.1	protein_coding	4	c.469+16847A>T		-1	-1	-1	-1	-1	-1	0
1	6140565	A	T	PASS	0/1	1/1	0/0	intron_variant	MODIFIER	NETO1	100855585	transcript	XM_022412049.1	protein_coding	4	c.469+16847A>T		-1	-1	-1	-1	-1	-1	0
1	6140565	A	T	PASS	0/1	1/1	0/0	intron_variant	MODIFIER	NETO1	100855585	transcript	XR_002620625.1	pseudogene	4	n.782+16847A>T		-1	-1	-1	-1	-1	-1	0
1	6140565	A	T	PASS	0/1	1/1	0/0	intron_variant	MODIFIER	NETO1	100855585	transcript	XM_003638783.4	protein_coding	4	c.469+16847A>T		-1	-1	-1	-1	-1	-1	0
1	6140565	A	T	PASS	0/1	1/1	0/0	intron_variant	MODIFIER	NETO1	100855585	transcript	XM_022412143.1	protein_coding	3	c.220+23680A>T		-1	-1	-1	-1	-1	-1	0
1	6164210	G	A	PASS	0/1	0/0	0/1	intron_variant	MODIFIER	NETO1	100855585	transcript	XM_022411856.1	protein_coding	4	c.470-19592G>A		-1	-1	-1	-1	-1	-1	0
1	6164210	G	A	PASS	0/1	0/0	0/1	intron_variant	MODIFIER	NETO1	100855585	transcript	XR_002620873.1	pseudogene	4	n.788-19592G>A		-1	-1	-1	-1	-1	-1	0
1	6164210	G	A	PASS	0/1	0/0	0/1	intron_variant	MODIFIER	NETO1	100855585	transcript	XM_022412184.1	protein_coding	4	c.470-19592G>A		-1	-1	-1	-1	-1	-1	0
1	6164210	G	A	PASS	0/1	0/0	0/1	intron_variant	MODIFIER	NETO1	100855585	transcript	XM_022412222.1	protein_coding	4	c.470-19592G>A		-1	-1	-1	-1	-1	-1	0
1	6164210	G	A	PASS	0/1	0/0	0/1	intron_variant	MODIFIER	NETO1	100855585	transcript	XR_002620886.1	pseudogene	5	n.878+7935G>A		-1	-1	-1	-1	-1	-1	0
1	6164210	G	A	PASS	0/1	0/0	0/1	intron_variant	MODIFIER	NETO1	100855585	transcript	XM_022411873.1	protein_coding	4	c.470-19592G>A		-1	-1	-1	-1	-1	-1	0
1	6164210	G	A	PASS	0/1	0/0	0/1	intron_variant	MODIFIER	NETO1	100855585	transcript	XM_022411914.1	protein_coding	4	c.470-19592G>A		-1	-1	-1	-1	-1	-1	0
1	6164210	G	A	PASS	0/1	0/0	0/1	intron_variant	MODIFIER	NETO1	100855585	transcript	XM_022412101.1	protein_coding	3	c.221-19592G>A		-1	-1	-1	-1	-1	-1	0
1	6164210	G	A	PASS	0/1	0/0	0/1	intron_variant	MODIFIER	NETO1	100855585	transcript	XM_022411968.1	protein_coding	4	c.470-19592G>A		-1	-1	-1	-1	-1	-1	0
1	6164210	G	A	PASS	0/1	0/0	0/1	intron_variant	MODIFIER	NETO1	100855585	transcript	XM_022412004.1	protein_coding	4	c.470-19592G>A		-1	-1	-1	-1	-1	-1	0
1	6164210	G	A	PASS	0/1	0/0	0/1	intron_variant	MODIFIER	NETO1	100855585	transcript	XM_022412049.1	protein_coding	4	c.470-19592G>A		-1	-1	-1	-1	-1	-1	0
1	6164210	G	A	PASS	0/1	0/0	0/1	intron_variant	MODIFIER	NETO1	100855585	transcript	XR_002620625.1	pseudogene	4	n.783-19592G>A		-1	-1	-1	-1	-1	-1	0
1	6164210	G	A	PASS	0/1	0/0	0/1	intron_variant	MODIFIER	NETO1	100855585	transcript	XM_003638783.4	protein_coding	4	c.470-19592G>A		-1	-1	-1	-1	-1	-1	0
1	6164210	G	A	PASS	0/1	0/0	0/1	intron_variant	MODIFIER	NETO1	100855585	transcript	XM_022412143.1	protein_coding	3	c.221-19592G>A		-1	-1	-1	-1	-1	-1	0
1	6220955	C	T	PASS	0/1	1/1	0/0	downstream_gene_variant	MODIFIER	NETO1	100855585	transcript	XR_002620873.1	pseudogene	-1	n.*2483C>T		-1	-1	-1	-1	-1	-1	2483
1	6220955	C	T	PASS	0/1	1/1	0/0	downstream_gene_variant	MODIFIER	NETO1	100855585	transcript	XM_022412222.1	protein_coding	-1	c.*2240C>T		-1	-1	-1	-1	-1	-1	1989
1	6220955	C	T	PASS	0/1	1/1	0/0	intron_variant	MODIFIER	NETO1	100855585	transcript	XM_022411856.1	protein_coding	8	c.1021+2443C>T		-1	-1	-1	-1	-1	-1	0
1	6220955	C	T	PASS	0/1	1/1	0/0	intron_variant	MODIFIER	NETO1	100855585	transcript	XM_022412184.1	protein_coding	9	c.1071+1905C>T		-1	-1	-1	-1	-1	-1	0
1	6220955	C	T	PASS	0/1	1/1	0/0	intron_variant	MODIFIER	NETO1	100855585	transcript	XM_022411873.1	protein_coding	8	c.1021+2443C>T		-1	-1	-1	-1	-1	-1	0
1	6220955	C	T	PASS	0/1	1/1	0/0	intron_variant	MODIFIER	NETO1	100855585	transcript	XM_022411914.1	protein_coding	8	c.1021+2443C>T		-1	-1	-1	-1	-1	-1	0
1	6220955	C	T	PASS	0/1	1/1	0/0	intron_variant	MODIFIER	NETO1	100855585	transcript	XM_022412101.1	protein_coding	7	c.772+2443C>T		-1	-1	-1	-1	-1	-1	0
1	6220955	C	T	PASS	0/1	1/1	0/0	intron_variant	MODIFIER	NETO1	100855585	transcript	XM_022411968.1	protein_coding	8	c.1021+2443C>T		-1	-1	-1	-1	-1	-1	0
1	6220955	C	T	PASS	0/1	1/1	0/0	intron_variant	MODIFIER	NETO1	100855585	transcript	XM_022412004.1	protein_coding	8	c.1021+2443C>T		-1	-1	-1	-1	-1	-1	0
1	6220955	C	T	PASS	0/1	1/1	0/0	intron_variant	MODIFIER	NETO1	100855585	transcript	XM_022412049.1	protein_coding	8	c.1021+2443C>T		-1	-1	-1	-1	-1	-1	0
1	6220955	C	T	PASS	0/1	1/1	0/0	intron_variant	MODIFIER	NETO1	100855585	transcript	XR_002620625.1	pseudogene	8	n.1334+2443C>T		-1	-1	-1	-1	-1	-1	0
1	6220955	C	T	PASS	0/1	1/1	0/0	intron_variant	MODIFIER	NETO1	100855585	transcript	XM_003638783.4	protein_coding	8	c.982+2443C>T		-1	-1	-1	-1	-1	-1	0
1	6220955	C	T	PASS	0/1	1/1	0/0	intron_variant	MODIFIER	NETO1	100855585	transcript	XM_022412143.1	protein_coding	7	c.733+2443C>T		-1	-1	-1	-1	-1	-1	0
1	6235476	C	T	PASS	0/1	1/1	0/0	3_prime_UTR_variant	MODIFIER	NETO1	100855585	transcript	XM_022412004.1	protein_coding	11	c.*616C>T		-1	-1	-1	-1	-1	-1	9669
1	6235476	C	T	PASS	0/1	1/1	0/0	downstream_gene_variant	MODIFIER	NETO1	100855585	transcript	XM_022411968.1	protein_coding	-1	c.*9669C>T		-1	-1	-1	-1	-1	-1	619
1	6235476	C	T	PASS	0/1	1/1	0/0	intron_variant	MODIFIER	NETO1	100855585	transcript	XM_022412049.1	protein_coding	10	c.*15-4777C>T		-1	-1	-1	-1	-1	-1	0
1	6235476	C	T	PASS	0/1	1/1	0/0	intron_variant	MODIFIER	NETO1	100855585	transcript	XR_002620625.1	pseudogene	10	n.1969-3892C>T		-1	-1	-1	-1	-1	-1	0
1	6236846	A	C	PASS	0/1	0/0	0/1	downstream_gene_variant	MODIFIER	NETO1	100855585	transcript	XM_022411968.1	protein_coding	-1	c.*11039A>C		-1	-1	-1	-1	-1	-1	1989
1	6236846	A	C	PASS	0/1	0/0	0/1	downstream_gene_variant	MODIFIER	NETO1	100855585	transcript	XM_022412004.1	protein_coding	-1	c.*11039A>C		-1	-1	-1	-1	-1	-1	387
1	6236846	A	C	PASS	0/1	0/0	0/1	intron_variant	MODIFIER	NETO1	100855585	transcript	XM_022412049.1	protein_coding	10	c.*15-3407A>C		-1	-1	-1	-1	-1	-1	0
1	6236846	A	C	PASS	0/1	0/0	0/1	intron_variant	MODIFIER	NETO1	100855585	transcript	XR_002620625.1	pseudogene	10	n.1969-2522A>C		-1	-1	-1	-1	-1	-1	0
1	6286920	G	A	PASS	0/1	1/1	0/0	intergenic_region	MODIFIER	LOC111093150-CBLN2	111093150-483936	intergenic_region	111093150-483936		-1	n.6286920G>A		-1	-1	-1	-1	-1	-1	0
1	6326924	G	C	PASS	0/1	1/1	0/0	intergenic_region	MODIFIER	LOC111093150-CBLN2	111093150-483936	intergenic_region	111093150-483936		-1	n.6326924G>C		-1	-1	-1	-1	-1	-1	0
1	6371082	T	C	PASS	0/1	0/0	0/1	intergenic_region	MODIFIER	LOC111093150-CBLN2	111093150-483936	intergenic_region	111093150-483936		-1	n.6371082T>C		-1	-1	-1	-1	-1	-1	0
1	6391387	A	AGGGC	PASS	0/1	0/0	0/0	intergenic_region	MODIFIER	CBLN2-LOC100856140	483936-100856140	intergenic_region	483936-100856140		-1	n.6391387_6391388insGGGC		-1	-1	-1	-1	-1	-1	0
1	6391388	A	AGCCCCGGTGGCTC	PASS	0/1	0/0	0/0	intergenic_region	MODIFIER	CBLN2-LOC100856140	483936-100856140	intergenic_region	483936-100856140		-1	n.6391388_6391389insGCCCCGGTGGCTC		-1	-1	-1	-1	-1	-1	0
1	6391390	G	GCGGTTTGGTTCCGCCTTTGGCCCAGGGCGTGATCC	PASS	0/1	0/0	0/0	intergenic_region	MODIFIER	CBLN2-LOC100856140	483936-100856140	intergenic_region	483936-100856140		-1	n.6391390_6391391insCGGTTTGGTTCCGCCTTTGGCCCAGGGCGTGATCC		-1	-1	-1	-1	-1	-1	0
1	6402170	G	A	PASS	0/1	1/1	0/0	intergenic_region	MODIFIER	CBLN2-LOC100856140	483936-100856140	intergenic_region	483936-100856140		-1	n.6402170G>A		-1	-1	-1	-1	-1	-1	0
1	6410021	A	C	PASS	0/1	1/1	0/0	intergenic_region	MODIFIER	CBLN2-LOC100856140	483936-100856140	intergenic_region	483936-100856140		-1	n.6410021A>C		-1	-1	-1	-1	-1	-1	0
1	6410319	G	A	PASS	0/1	1/1	0/0	intergenic_region	MODIFIER	CBLN2-LOC100856140	483936-100856140	intergenic_region	483936-100856140		-1	n.6410319G>A		-1	-1	-1	-1	-1	-1	0
1	6412087	AGGGAGCCTGACAT	A	PASS	0/1	1/1	0/0	intergenic_region	MODIFIER	CBLN2-LOC100856140	483936-100856140	intergenic_region	483936-100856140		-1	n.6412088_6412100delGGGAGCCTGACAT		-1	-1	-1	-1	-1	-1	0
1	6425692	A	AT	PASS	0/1	1/1	0/0	intergenic_region	MODIFIER	CBLN2-LOC100856140	483936-100856140	intergenic_region	483936-100856140		-1	n.6425692_6425693insT		-1	-1	-1	-1	-1	-1	0
1	6426010	T	TA	PASS	0/1	1/1	0/0	intergenic_region	MODIFIER	CBLN2-LOC100856140	483936-100856140	intergenic_region	483936-100856140		-1	n.6426010_6426011insA		-1	-1	-1	-1	-1	-1	0
1	6426013	T	TTTA	PASS	0/1	1/1	0/0	intergenic_region	MODIFIER	CBLN2-LOC100856140	483936-100856140	intergenic_region	483936-100856140		-1	n.6426013_6426014insTTA		-1	-1	-1	-1	-1	-1	0
1	6428858	A	G	PASS	0/1	1/1	0/0	intergenic_region	MODIFIER	CBLN2-LOC100856140	483936-100856140	intergenic_region	483936-100856140		-1	n.6428858A>G		-1	-1	-1	-1	-1	-1	0
1	6429216	A	AT	PASS	0/1	1/1	0/0	intergenic_region	MODIFIER	CBLN2-LOC100856140	483936-100856140	intergenic_region	483936-100856140		-1	n.6429216_6429217insT		-1	-1	-1	-1	-1	-1	0
1	6430033	T	G	PASS	1/1	1/1	./.	intergenic_region	MODIFIER	CBLN2-LOC100856140	483936-100856140	intergenic_region	483936-100856140		-1	n.6430033T>G		-1	-1	-1	-1	-1	-1	0
1	6450444	T	C	PASS	0/1	1/1	0/0	intergenic_region	MODIFIER	CBLN2-LOC100856140	483936-100856140	intergenic_region	483936-100856140		-1	n.6450444T>C		-1	-1	-1	-1	-1	-1	0
1	6506584	T	G	PASS	0/1	1/1	0/0	intergenic_region	MODIFIER	CBLN2-LOC100856140	483936-100856140	intergenic_region	483936-100856140		-1	n.6506584T>G		-1	-1	-1	-1	-1	-1	0
1	6601812	A	T	PASS	0/1	1/1	0/0	intergenic_region	MODIFIER	CBLN2-LOC100856140	483936-100856140	intergenic_region	483936-100856140		-1	n.6601812A>T		-1	-1	-1	-1	-1	-1	0
1	6622998	T	C	PASS	0/1	0/0	0/1	intergenic_region	MODIFIER	CBLN2-LOC100856140	483936-100856140	intergenic_region	483936-100856140		-1	n.6622998T>C		-1	-1	-1	-1	-1	-1	0
1	6635851	C	A	PASS	0/1	0/0	0/1	intergenic_region	MODIFIER	CBLN2-LOC100856140	483936-100856140	intergenic_region	483936-100856140		-1	n.6635851C>A		-1	-1	-1	-1	-1	-1	0
1	6658760	C	T	PASS	0/1	1/1	0/0	intron_variant	MODIFIER	LOC100856140	100856140	transcript	100856140	pseudogene	6	n.696-1965G>A		-1	-1	-1	-1	-1	-1	0
1	6658890	G	T	PASS	0/1	1/1	0/0	intron_variant	MODIFIER	LOC100856140	100856140	transcript	100856140	pseudogene	6	n.696-2095C>A		-1	-1	-1	-1	-1	-1	0
1	6661800	G	A	PASS	0/1	1/1	0/0	intron_variant	MODIFIER	LOC100856140	100856140	transcript	100856140	pseudogene	6	n.695+4194C>T		-1	-1	-1	-1	-1	-1	0
1	6670836	G	A	PASS	0/1	1/1	0/0	intron_variant	MODIFIER	LOC100856140	100856140	transcript	100856140	pseudogene	5	n.518+2433C>T		-1	-1	-1	-1	-1	-1	0
1	6678662	G	T	PASS	0/1	0/0	0/1	intron_variant	MODIFIER	LOC100856140	100856140	transcript	100856140	pseudogene	4	n.439-5314C>A		-1	-1	-1	-1	-1	-1	0
1	6678845	C	A	PASS	0/1	1/1	0/0	intron_variant	MODIFIER	LOC100856140	100856140	transcript	100856140	pseudogene	4	n.439-5497G>T		-1	-1	-1	-1	-1	-1	0
1	6679134	C	T	PASS	0/1	1/1	0/0	intron_variant	MODIFIER	LOC100856140	100856140	transcript	100856140	pseudogene	4	n.439-5786G>A		-1	-1	-1	-1	-1	-1	0
1	6679336	TCAG	T	PASS	0/1	0/1	0/0	intron_variant	MODIFIER	LOC100856140	100856140	transcript	100856140	pseudogene	4	n.439-5991_439-5989delCTG		-1	-1	-1	-1	-1	-1	0
1	6683351	A	AG	PASS	0/1	1/1	0/0	intron_variant	MODIFIER	LOC100856140	100856140	transcript	100856140	pseudogene	4	n.439-10004_439-10003insC		-1	-1	-1	-1	-1	-1	0
1	6687117	C	A	PASS	0/1	1/1	0/0	intron_variant	MODIFIER	LOC100856140	100856140	transcript	100856140	pseudogene	4	n.438+13626G>T		-1	-1	-1	-1	-1	-1	0
1	6696907	A	AAGACATGAGAGT	PASS	0/1	0/0	0/1	intron_variant	MODIFIER	LOC100856140	100856140	transcript	100856140	pseudogene	4	n.438+3835_438+3836insACTCTCATGTCT		-1	-1	-1	-1	-1	-1	0
1	6696910	T	TACTTAAGCTGA	PASS	0/1	0/0	0/1	intron_variant	MODIFIER	LOC100856140	100856140	transcript	100856140	pseudogene	4	n.438+3832_438+3833insTCAGCTTAAGT		-1	-1	-1	-1	-1	-1	0
1	6699108	T	A	PASS	0/1	1/1	0/0	intron_variant	MODIFIER	LOC100856140	100856140	transcript	100856140	pseudogene	4	n.438+1635A>T		-1	-1	-1	-1	-1	-1	0
1	6713336	A	C	PASS	0/1	1/1	0/0	intergenic_region	MODIFIER	LOC100856140-LOC100685678	100856140-100685678	intergenic_region	100856140-100685678		-1	n.6713336A>C		-1	-1	-1	-1	-1	-1	0
1	6730122	G	GGGGATCCCTGGGTGGCGCAGCGGTTTGGCGCCTGCCTTTGGCCCAGGGCGCGA	PASS	0/1	0/0	0/1	intergenic_region	MODIFIER	LOC100856140-LOC100685678	100856140-100685678	intergenic_region	100856140-100685678		-1	n.6730122_6730123insGGGATCCCTGGGTGGCGCAGCGGTTTGGCGCCTGCCTTTGGCCCAGGGCGCGA		-1	-1	-1	-1	-1	-1	0
1	6741546	T	C	PASS	0/1	1/1	0/0	intergenic_region	MODIFIER	LOC100856140-LOC100685678	100856140-100685678	intergenic_region	100856140-100685678		-1	n.6741546T>C		-1	-1	-1	-1	-1	-1	0
1	6752804	T	TTGG	PASS	0/1	1/1	0/0	intergenic_region	MODIFIER	LOC100856140-LOC100685678	100856140-100685678	intergenic_region	100856140-100685678		-1	n.6752804_6752805insTGG		-1	-1	-1	-1	-1	-1	0
1	6784482	C	T	PASS	0/1	0/0	0/1	intergenic_region	MODIFIER	LOC100856140-LOC100685678	100856140-100685678	intergenic_region	100856140-100685678		-1	n.6784482C>T		-1	-1	-1	-1	-1	-1	0
1	6784483	T	C	PASS	0/1	0/0	0/1	intergenic_region	MODIFIER	LOC100856140-LOC100685678	100856140-100685678	intergenic_region	100856140-100685678		-1	n.6784483T>C		-1	-1	-1	-1	-1	-1	0
1	6816876	C	CA	PASS	0/1	1/1	0/0	intergenic_region	MODIFIER	LOC100856140-LOC100685678	100856140-100685678	intergenic_region	100856140-100685678		-1	n.6816876_6816877insA		-1	-1	-1	-1	-1	-1	0
1	6824325	T	C	PASS	0/1	1/1	0/0	intergenic_region	MODIFIER	LOC100856140-LOC100685678	100856140-100685678	intergenic_region	100856140-100685678		-1	n.6824325T>C		-1	-1	-1	-1	-1	-1	0
1	6824328	G	T	PASS	0/1	1/1	0/0	intergenic_region	MODIFIER	LOC100856140-LOC100685678	100856140-100685678	intergenic_region	100856140-100685678		-1	n.6824328G>T		-1	-1	-1	-1	-1	-1	0
1	6833304	G	GT	PASS	0/1	1/1	0/0	intergenic_region	MODIFIER	LOC100856140-LOC100685678	100856140-100685678	intergenic_region	100856140-100685678		-1	n.6833304_6833305insT		-1	-1	-1	-1	-1	-1	0
1	6833307	A	G	PASS	0/1	1/1	0/0	intergenic_region	MODIFIER	LOC100856140-LOC100685678	100856140-100685678	intergenic_region	100856140-100685678		-1	n.6833307A>G		-1	-1	-1	-1	-1	-1	0
1	6833311	C	T	PASS	0/1	1/1	0/0	intergenic_region	MODIFIER	LOC100856140-LOC100685678	100856140-100685678	intergenic_region	100856140-100685678		-1	n.6833311C>T		-1	-1	-1	-1	-1	-1	0
1	6833317	T	A	PASS	0/1	1/1	0/0	intergenic_region	MODIFIER	LOC100856140-LOC100685678	100856140-100685678	intergenic_region	100856140-100685678		-1	n.6833317T>A		-1	-1	-1	-1	-1	-1	0
1	6833321	A	G	PASS	0/1	1/1	0/0	intergenic_region	MODIFIER	LOC100856140-LOC100685678	100856140-100685678	intergenic_region	100856140-100685678		-1	n.6833321A>G		-1	-1	-1	-1	-1	-1	0
1	6861946	T	C	PASS	1/1	1/1	1/1	intergenic_region	MODIFIER	LOC100685678-LOC100685755	100685678-100685755	intergenic_region	100685678-100685755		-1	n.6861946T>C		-1	-1	-1	-1	-1	-1	0
1	6917874	A	C	PASS	0/1	1/1	0/0	intergenic_region	MODIFIER	LOC100685755-LOC111090553	100685755-111090553	intergenic_region	100685755-111090553		-1	n.6917874A>C		-1	-1	-1	-1	-1	-1	0
1	6956993	C	T	PASS	0/1	1/1	0/0	upstream_gene_variant	MODIFIER	LOC111090553	111090553	transcript	111090553	pseudogene	-1	n.-4145C>T		-1	-1	-1	-1	-1	-1	4145
1	6956993	C	T	PASS	0/1	1/1	0/0	intergenic_region	MODIFIER	LOC100685755-LOC111090553	100685755-111090553	intergenic_region	100685755-111090553		-1	n.6956993C>T		-1	-1	-1	-1	-1	-1	0
1	6972772	A	AGCGATTTACTCTTTTTTTTTTTTTTTTTTTTTTTTTTTTT	PASS	0/1	1/1	0/0	intron_variant	MODIFIER	LOC111090553	111090553	transcript	111090553	pseudogene	2	n.281+2804_281+2805insGCGATTTACTCTTTTTTTTTTTTTTTTTTTTTTTTTTTTT		-1	-1	-1	-1	-1	-1	0
1	6976986	A	T	PASS	0/1	1/1	0/0	intron_variant	MODIFIER	LOC111090553	111090553	transcript	111090553	pseudogene	2	n.281+7018A>T		-1	-1	-1	-1	-1	-1	0
1	7024742	A	G	PASS	0/1	1/1	0/0	intergenic_region	MODIFIER	LOC111090553-LOC111090576	111090553-111090576	intergenic_region	111090553-111090576		-1	n.7024742A>G		-1	-1	-1	-1	-1	-1	0
1	7052950	T	C	PASS	0/1	1/1	0/0	intergenic_region	MODIFIER	LOC111090553-LOC111090576	111090553-111090576	intergenic_region	111090553-111090576		-1	n.7052950T>C		-1	-1	-1	-1	-1	-1	0
1	7094694	C	A	PASS	0/1	1/1	0/0	upstream_gene_variant	MODIFIER	LOC111090576	111090576	transcript	XR_002615209.1	pseudogene	-1	n.-3759C>A		-1	-1	-1	-1	-1	-1	3759
1	7094694	C	A	PASS	0/1	1/1	0/0	upstream_gene_variant	MODIFIER	LOC111090576	111090576	transcript	XR_002615214.1	pseudogene	-1	n.-3758C>A		-1	-1	-1	-1	-1	-1	3758
1	7094694	C	A	PASS	0/1	1/1	0/0	intergenic_region	MODIFIER	LOC111090553-LOC111090576	111090553-111090576	intergenic_region	111090553-111090576		-1	n.7094694C>A		-1	-1	-1	-1	-1	-1	0
1	7101069	G	A	PASS	0/1	1/1	0/0	intron_variant	MODIFIER	LOC111090576	111090576	transcript	XR_002615209.1	pseudogene	1	n.232+2385G>A		-1	-1	-1	-1	-1	-1	0
1	7101069	G	A	PASS	0/1	1/1	0/0	intron_variant	MODIFIER	LOC111090576	111090576	transcript	XR_002615214.1	pseudogene	1	n.233+2385G>A		-1	-1	-1	-1	-1	-1	0
1	7106922	A	T	PASS	0/1	0/0	0/1	intron_variant	MODIFIER	LOC111090576	111090576	transcript	XR_002615209.1	pseudogene	1	n.233-2266A>T		-1	-1	-1	-1	-1	-1	0
1	7106922	A	T	PASS	0/1	0/0	0/1	intron_variant	MODIFIER	LOC111090576	111090576	transcript	XR_002615214.1	pseudogene	1	n.234-2266A>T		-1	-1	-1	-1	-1	-1	0
1	7115457	TTA	T	PASS	0/1	1/1	0/0	downstream_gene_variant	MODIFIER	LOC111090576	111090576	transcript	XR_002615209.1	pseudogene	-1	n.*963_*964delTA		-1	-1	-1	-1	-1	-1	963
1	7115457	TTA	T	PASS	0/1	1/1	0/0	intron_variant	MODIFIER	LOC111090576	111090576	transcript	XR_002615214.1	pseudogene	3	n.747+1361_747+1362delTA		-1	-1	-1	-1	-1	-1	0
1	7117897	T	A	PASS	0/1	1/1	0/0	downstream_gene_variant	MODIFIER	LOC111090576	111090576	transcript	XR_002615209.1	pseudogene	-1	n.*3402T>A		-1	-1	-1	-1	-1	-1	3402
1	7117897	T	A	PASS	0/1	1/1	0/0	intron_variant	MODIFIER	LOC111090576	111090576	transcript	XR_002615214.1	pseudogene	3	n.747+3800T>A		-1	-1	-1	-1	-1	-1	0
1	7135049	T	C	PASS	0/1	0/0	0/1	intergenic_region	MODIFIER	LOC111090576-LOC111090579	111090576-111090579	intergenic_region	111090576-111090579		-1	n.7135049T>C		-1	-1	-1	-1	-1	-1	0
1	7173120	A	AAAAAG	PASS	0/1	1/1	0/0	intergenic_region	MODIFIER	LOC111090576-LOC111090579	111090576-111090579	intergenic_region	111090576-111090579		-1	n.7173120_7173121insAAAAG		-1	-1	-1	-1	-1	-1	0
1	7180743	T	G	PASS	0/1	1/1	0/0	intergenic_region	MODIFIER	LOC111090576-LOC111090579	111090576-111090579	intergenic_region	111090576-111090579		-1	n.7180743T>G		-1	-1	-1	-1	-1	-1	0
1	7187390	A	C	PASS	0/1	0/0	0/1	intergenic_region	MODIFIER	LOC111090576-LOC111090579	111090576-111090579	intergenic_region	111090576-111090579		-1	n.7187390A>C		-1	-1	-1	-1	-1	-1	0
1	7193778	A	AAAAAAAAAAAAAAAAAAAAAC	PASS	0/1	0/1	0/0	intergenic_region	MODIFIER	LOC111090576-LOC111090579	111090576-111090579	intergenic_region	111090576-111090579		-1	n.7193778_7193779insAAAAAAAAAAAAAAAAAAAAC		-1	-1	-1	-1	-1	-1	0
1	7194029	C	A	PASS	0/1	1/1	0/0	intergenic_region	MODIFIER	LOC111090576-LOC111090579	111090576-111090579	intergenic_region	111090576-111090579		-1	n.7194029C>A		-1	-1	-1	-1	-1	-1	0
1	7222717	A	G	PASS	0/1	0/0	0/1	intergenic_region	MODIFIER	LOC111090576-LOC111090579	111090576-111090579	intergenic_region	111090576-111090579		-1	n.7222717A>G		-1	-1	-1	-1	-1	-1	0
1	7248904	T	TG	PASS	0/1	0/0	0/1	intergenic_region	MODIFIER	LOC111090579-LOC100685067	111090579-100685067	intergenic_region	111090579-100685067		-1	n.7248904_7248905insG		-1	-1	-1	-1	-1	-1	0
1	7267940	C	A	PASS	0/1	0/0	0/1	intergenic_region	MODIFIER	LOC111090579-LOC100685067	111090579-100685067	intergenic_region	111090579-100685067		-1	n.7267940C>A		-1	-1	-1	-1	-1	-1	0
1	7323676	G	A	PASS	0/1	1/1	0/0	intergenic_region	MODIFIER	LOC100685067-LOC111090580	100685067-111090580	intergenic_region	100685067-111090580		-1	n.7323676G>A		-1	-1	-1	-1	-1	-1	0
1	7332497	G	C	PASS	0/1	1/1	0/0	intergenic_region	MODIFIER	LOC100685067-LOC111090580	100685067-111090580	intergenic_region	100685067-111090580		-1	n.7332497G>C		-1	-1	-1	-1	-1	-1	0
1	7349485	AT	A	PASS	0/1	0/0	0/1	intergenic_region	MODIFIER	LOC100685067-LOC111090580	100685067-111090580	intergenic_region	100685067-111090580		-1	n.7349486delT		-1	-1	-1	-1	-1	-1	0
1	7351133	G	A	PASS	0/1	0/0	0/1	intergenic_region	MODIFIER	LOC100685067-LOC111090580	100685067-111090580	intergenic_region	100685067-111090580		-1	n.7351133G>A		-1	-1	-1	-1	-1	-1	0
1	7361299	G	A	PASS	0/1	0/0	0/1	intergenic_region	MODIFIER	LOC100685067-LOC111090580	100685067-111090580	intergenic_region	100685067-111090580		-1	n.7361299G>A		-1	-1	-1	-1	-1	-1	0
1	7384055	C	A	PASS	0/1	1/1	0/0	intergenic_region	MODIFIER	LOC100685067-LOC111090580	100685067-111090580	intergenic_region	100685067-111090580		-1	n.7384055C>A		-1	-1	-1	-1	-1	-1	0
1	7393594	G	A	PASS	0/1	0/0	0/1	intergenic_region	MODIFIER	LOC100685067-LOC111090580	100685067-111090580	intergenic_region	100685067-111090580		-1	n.7393594G>A		-1	-1	-1	-1	-1	-1	0
1	7427612	A	ACTGACATATAGGGATCCCTGGG	PASS	0/1	0/0	0/0	intergenic_region	MODIFIER	LOC100685067-LOC111090580	100685067-111090580	intergenic_region	100685067-111090580		-1	n.7427612_7427613insCTGACATATAGGGATCCCTGGG		-1	-1	-1	-1	-1	-1	0
1	7555335	GA	G	PASS	0/1	0/0	0/1	intergenic_region	MODIFIER	LOC100685067-LOC111090580	100685067-111090580	intergenic_region	100685067-111090580		-1	n.7555336delA		-1	-1	-1	-1	-1	-1	0
1	7559831	A	G	PASS	0/1	0/0	0/1	intergenic_region	MODIFIER	LOC100685067-LOC111090580	100685067-111090580	intergenic_region	100685067-111090580		-1	n.7559831A>G		-1	-1	-1	-1	-1	-1	0
1	7562092	C	A	PASS	0/1	1/1	0/0	intergenic_region	MODIFIER	LOC100685067-LOC111090580	100685067-111090580	intergenic_region	100685067-111090580		-1	n.7562092C>A		-1	-1	-1	-1	-1	-1	0
1	7577560	A	G	PASS	0/1	0/0	0/1	intergenic_region	MODIFIER	LOC100685067-LOC111090580	100685067-111090580	intergenic_region	100685067-111090580		-1	n.7577560A>G		-1	-1	-1	-1	-1	-1	0
1	7609268	C	T	PASS	0/1	1/1	0/0	intergenic_region	MODIFIER	LOC100685067-LOC111090580	100685067-111090580	intergenic_region	100685067-111090580		-1	n.7609268C>T		-1	-1	-1	-1	-1	-1	0
1	7621278	G	A	PASS	0/1	1/1	0/0	intergenic_region	MODIFIER	LOC100685067-LOC111090580	100685067-111090580	intergenic_region	100685067-111090580		-1	n.7621278G>A		-1	-1	-1	-1	-1	-1	0
1	7637455	T	G	PASS	0/1	0/0	0/1	intergenic_region	MODIFIER	LOC100685067-LOC111090580	100685067-111090580	intergenic_region	100685067-111090580		-1	n.7637455T>G		-1	-1	-1	-1	-1	-1	0
1	7639130	A	G	PASS	0/1	0/0	0/1	intergenic_region	MODIFIER	LOC100685067-LOC111090580	100685067-111090580	intergenic_region	100685067-111090580		-1	n.7639130A>G		-1	-1	-1	-1	-1	-1	0
1	7688109	C	A	PASS	0/1	0/0	0/1	intron_variant	MODIFIER	LOC111090580	111090580	transcript	XR_002615217.1	pseudogene	1	n.281+2538C>A		-1	-1	-1	-1	-1	-1	0
1	7688109	C	A	PASS	0/1	0/0	0/1	intron_variant	MODIFIER	LOC111090580	111090580	transcript	XR_002615221.1	pseudogene	1	n.44+2825C>A		-1	-1	-1	-1	-1	-1	0
1	7688109	C	A	PASS	0/1	0/0	0/1	intron_variant	MODIFIER	LOC111090580	111090580	transcript	XR_002615218.1	pseudogene	2	n.104+2538C>A		-1	-1	-1	-1	-1	-1	0
1	7688109	C	A	PASS	0/1	0/0	0/1	intron_variant	MODIFIER	LOC111090580	111090580	transcript	XR_002615222.1	pseudogene	1	n.84+101C>A		-1	-1	-1	-1	-1	-1	0
1	7698685	CTA	C	PASS	0/1	1/1	0/0	downstream_gene_variant	MODIFIER	LOC111090580	111090580	transcript	XR_002615217.1	pseudogene	-1	n.*3330_*3331delTA		-1	-1	-1	-1	-1	-1	3330
1	7698685	CTA	C	PASS	0/1	1/1	0/0	downstream_gene_variant	MODIFIER	LOC111090580	111090580	transcript	XR_002615221.1	pseudogene	-1	n.*3330_*3331delTA		-1	-1	-1	-1	-1	-1	3330
1	7698685	CTA	C	PASS	0/1	1/1	0/0	downstream_gene_variant	MODIFIER	LOC111090580	111090580	transcript	XR_002615218.1	pseudogene	-1	n.*3330_*3331delTA		-1	-1	-1	-1	-1	-1	3330
1	7698685	CTA	C	PASS	0/1	1/1	0/0	downstream_gene_variant	MODIFIER	LOC111090580	111090580	transcript	XR_002615222.1	pseudogene	-1	n.*3330_*3331delTA		-1	-1	-1	-1	-1	-1	3330
1	7698685	CTA	C	PASS	0/1	1/1	0/0	intergenic_region	MODIFIER	LOC111090580-LOC102152669	111090580-102152669	intergenic_region	111090580-102152669		-1	n.7698686_7698687delTA		-1	-1	-1	-1	-1	-1	0
1	7727661	AAAAT	A	PASS	0/1	0/0	0/1	intergenic_region	MODIFIER	LOC111090580-LOC102152669	111090580-102152669	intergenic_region	111090580-102152669		-1	n.7727662_7727665delAAAT		-1	-1	-1	-1	-1	-1	0
1	7727674	A	T	PASS	0/1	1/1	0/0	intergenic_region	MODIFIER	LOC111090580-LOC102152669	111090580-102152669	intergenic_region	111090580-102152669		-1	n.7727674A>T		-1	-1	-1	-1	-1	-1	0
1	7761636	A	G	PASS	1/1	1/1	0/1	upstream_gene_variant	MODIFIER	LOC102152669	102152669	transcript	XR_291194.3	pseudogene	-1	n.-2955A>G		-1	-1	-1	-1	-1	-1	2955
1	7761636	A	G	PASS	1/1	1/1	0/1	upstream_gene_variant	MODIFIER	LOC102152669	102152669	transcript	XR_002621090.1	pseudogene	-1	n.-2955A>G		-1	-1	-1	-1	-1	-1	2955
1	7761636	A	G	PASS	1/1	1/1	0/1	upstream_gene_variant	MODIFIER	LOC102152669	102152669	transcript	XR_002621065.1	pseudogene	-1	n.-2955A>G		-1	-1	-1	-1	-1	-1	2955
1	7761636	A	G	PASS	1/1	1/1	0/1	intergenic_region	MODIFIER	LOC111090580-LOC102152669	111090580-102152669	intergenic_region	111090580-102152669		-1	n.7761636A>G		-1	-1	-1	-1	-1	-1	0
1	7761640	A	G	PASS	1/1	1/1	0/1	upstream_gene_variant	MODIFIER	LOC102152669	102152669	transcript	XR_291194.3	pseudogene	-1	n.-2951A>G		-1	-1	-1	-1	-1	-1	2951
1	7761640	A	G	PASS	1/1	1/1	0/1	upstream_gene_variant	MODIFIER	LOC102152669	102152669	transcript	XR_002621090.1	pseudogene	-1	n.-2951A>G		-1	-1	-1	-1	-1	-1	2951
1	7761640	A	G	PASS	1/1	1/1	0/1	upstream_gene_variant	MODIFIER	LOC102152669	102152669	transcript	XR_002621065.1	pseudogene	-1	n.-2951A>G		-1	-1	-1	-1	-1	-1	2951
1	7761640	A	G	PASS	1/1	1/1	0/1	intergenic_region	MODIFIER	LOC111090580-LOC102152669	111090580-102152669	intergenic_region	111090580-102152669		-1	n.7761640A>G		-1	-1	-1	-1	-1	-1	0
1	7805513	G	T	PASS	0/1	0/0	0/1	intergenic_region	MODIFIER	LOC102152669-LOC111093237	102152669-111093237	intergenic_region	102152669-111093237		-1	n.7805513G>T		-1	-1	-1	-1	-1	-1	0
1	7892471	T	C	PASS	0/1	0/0	0/1	intron_variant	MODIFIER	LOC100686010	100686010	transcript	XR_002615245.1	pseudogene	2	n.162-612T>C		-1	-1	-1	-1	-1	-1	0
1	7892471	T	C	PASS	0/1	0/0	0/1	intron_variant	MODIFIER	LOC100686010	100686010	transcript	XR_291196.2	pseudogene	1	n.92-612T>C		-1	-1	-1	-1	-1	-1	0
1	7892471	T	C	PASS	0/1	0/0	0/1	intron_variant	MODIFIER	LOC100686010	100686010	transcript	XR_291195.2	pseudogene	1	n.89-594T>C		-1	-1	-1	-1	-1	-1	0
1	7932307	C	T	PASS	0/1	0/0	0/1	upstream_gene_variant	MODIFIER	LOC111093261	111093261	transcript	XR_002621162.1	pseudogene	-1	n.-1008C>T		-1	-1	-1	-1	-1	-1	1008
1	7932307	C	T	PASS	0/1	0/0	0/1	downstream_gene_variant	MODIFIER	LOC102152482	102152482	transcript	102152482	pseudogene	-1	n.*71C>T		-1	-1	-1	-1	-1	-1	71
1	7932307	C	T	PASS	0/1	0/0	0/1	intergenic_region	MODIFIER	LOC102152482-LOC111093261	102152482-111093261	intergenic_region	102152482-111093261		-1	n.7932307C>T		-1	-1	-1	-1	-1	-1	0
1	7992090	T	G	PASS	0/1	0/0	0/1	intron_variant	MODIFIER	LOC102152782	102152782	transcript	XR_291197.3	pseudogene	5	n.3689+4356A>C		-1	-1	-1	-1	-1	-1	0
1	7992090	T	G	PASS	0/1	0/0	0/1	intron_variant	MODIFIER	LOC102152782	102152782	transcript	XR_002621165.1	pseudogene	6	n.3064+4356A>C		-1	-1	-1	-1	-1	-1	0
1	8005047	T	C	PASS	0/1	1/1	0/0	intron_variant	MODIFIER	LOC102152782	102152782	transcript	XR_291197.3	pseudogene	2	n.1687-3289A>G		-1	-1	-1	-1	-1	-1	0
1	8005047	T	C	PASS	0/1	1/1	0/0	intron_variant	MODIFIER	LOC102152782	102152782	transcript	XR_002621165.1	pseudogene	2	n.1778-3289A>G		-1	-1	-1	-1	-1	-1	0
1	8110347	C	G	PASS	0/1	1/1	0/0	intron_variant	MODIFIER	SOCS6	100856303	transcript	XM_014122433.2	protein_coding	3	c.-421+1228G>C		-1	-1	-1	-1	-1	-1	0
1	8110347	C	G	PASS	0/1	1/1	0/0	intron_variant	MODIFIER	SOCS6	100856303	transcript	XM_014122454.2	protein_coding	2	c.-126+1228G>C		-1	-1	-1	-1	-1	-1	0
1	8110347	C	G	PASS	0/1	1/1	0/0	intron_variant	MODIFIER	SOCS6	100856303	transcript	XM_014122467.2	protein_coding	2	c.-343+1228G>C		-1	-1	-1	-1	-1	-1	0
1	8110347	C	G	PASS	0/1	1/1	0/0	intron_variant	MODIFIER	SOCS6	100856303	transcript	XM_022412609.1	protein_coding	3	c.-421+1228G>C		-1	-1	-1	-1	-1	-1	0
1	8110347	C	G	PASS	0/1	1/1	0/0	intron_variant	MODIFIER	SOCS6	100856303	transcript	XM_014122443.2	protein_coding	3	c.-421+1228G>C		-1	-1	-1	-1	-1	-1	0
1	8110347	C	G	PASS	0/1	1/1	0/0	intron_variant	MODIFIER	SOCS6	100856303	transcript	XM_014122488.2	protein_coding	2	c.-421+1228G>C		-1	-1	-1	-1	-1	-1	0
1	8111639	T	C	PASS	0/1	0/0	0/1	5_prime_UTR_variant	MODIFIER	SOCS6	100856303	transcript	XM_014122433.2	protein_coding	3	c.-485A>G		-1	-1	-1	-1	-1	-1	27643
1	8111639	T	C	PASS	0/1	0/0	0/1	5_prime_UTR_variant	MODIFIER	SOCS6	100856303	transcript	XM_014122454.2	protein_coding	2	c.-190A>G		-1	-1	-1	-1	-1	-1	27643
1	8111639	T	C	PASS	0/1	0/0	0/1	5_prime_UTR_variant	MODIFIER	SOCS6	100856303	transcript	XM_014122467.2	protein_coding	2	c.-407A>G		-1	-1	-1	-1	-1	-1	27643
1	8111639	T	C	PASS	0/1	0/0	0/1	5_prime_UTR_variant	MODIFIER	SOCS6	100856303	transcript	XM_022412609.1	protein_coding	3	c.-485A>G		-1	-1	-1	-1	-1	-1	27643
1	8111639	T	C	PASS	0/1	0/0	0/1	5_prime_UTR_variant	MODIFIER	SOCS6	100856303	transcript	XM_014122443.2	protein_coding	3	c.-485A>G		-1	-1	-1	-1	-1	-1	27643
1	8111639	T	C	PASS	0/1	0/0	0/1	5_prime_UTR_variant	MODIFIER	SOCS6	100856303	transcript	XM_014122488.2	protein_coding	2	c.-485A>G		-1	-1	-1	-1	-1	-1	27643
1	8163681	T	C	PASS	0/1	0/0	0/1	intergenic_region	MODIFIER	SOCS6-LOC100683962	100856303-100683962	intergenic_region	100856303-100683962		-1	n.8163681T>C		-1	-1	-1	-1	-1	-1	0
1	8195316	GAT	G	PASS	0/1	1/1	0/0	intron_variant	MODIFIER	RTTN	483940	transcript	XM_022412840.1	protein_coding	8	c.1014-220_1014-219delAT		-1	-1	-1	-1	-1	-1	0
1	8195316	GAT	G	PASS	0/1	1/1	0/0	intron_variant	MODIFIER	RTTN	483940	transcript	XM_022413025.1	protein_coding	8	c.1014-220_1014-219delAT		-1	-1	-1	-1	-1	-1	0
1	8195316	GAT	G	PASS	0/1	1/1	0/0	intron_variant	MODIFIER	RTTN	483940	transcript	XM_022413050.1	protein_coding	8	c.1014-220_1014-219delAT		-1	-1	-1	-1	-1	-1	0
1	8195316	GAT	G	PASS	0/1	1/1	0/0	intron_variant	MODIFIER	RTTN	483940	transcript	XR_002621521.1	pseudogene	8	n.1300-220_1300-219delAT		-1	-1	-1	-1	-1	-1	0
1	8195316	GAT	G	PASS	0/1	1/1	0/0	intron_variant	MODIFIER	RTTN	483940	transcript	XR_002621504.1	pseudogene	8	n.1299-220_1299-219delAT		-1	-1	-1	-1	-1	-1	0
1	8195316	GAT	G	PASS	0/1	1/1	0/0	intron_variant	MODIFIER	RTTN	483940	transcript	XR_002621514.1	pseudogene	8	n.1299-220_1299-219delAT		-1	-1	-1	-1	-1	-1	0
1	8195316	GAT	G	PASS	0/1	1/1	0/0	intron_variant	MODIFIER	RTTN	483940	transcript	XM_022412899.1	protein_coding	8	c.1014-220_1014-219delAT		-1	-1	-1	-1	-1	-1	0
1	8195316	GAT	G	PASS	0/1	1/1	0/0	intron_variant	MODIFIER	RTTN	483940	transcript	XM_022412914.1	protein_coding	7	c.612-220_612-219delAT		-1	-1	-1	-1	-1	-1	0
1	8195316	GAT	G	PASS	0/1	1/1	0/0	intron_variant	MODIFIER	RTTN	483940	transcript	XM_005615328.3	protein_coding	8	c.1014-220_1014-219delAT		-1	-1	-1	-1	-1	-1	0
1	8195316	GAT	G	PASS	0/1	1/1	0/0	intron_variant	MODIFIER	RTTN	483940	transcript	XM_022412950.1	protein_coding	5	c.369-220_369-219delAT		-1	-1	-1	-1	-1	-1	0
1	8303875	T	TA	PASS	0/1	1/1	0/0	intron_variant	MODIFIER	RTTN	483940	transcript	XM_022412840.1	protein_coding	41	c.5659+199_5659+200insA		-1	-1	-1	-1	-1	-1	0
1	8303875	T	TA	PASS	0/1	1/1	0/0	intron_variant	MODIFIER	RTTN	483940	transcript	XM_022413025.1	protein_coding	41	c.5660-60_5660-59insA		-1	-1	-1	-1	-1	-1	0
1	8303875	T	TA	PASS	0/1	1/1	0/0	intron_variant	MODIFIER	RTTN	483940	transcript	XM_022413050.1	protein_coding	41	c.5660-82_5660-81insA		-1	-1	-1	-1	-1	-1	0
1	8303875	T	TA	PASS	0/1	1/1	0/0	intron_variant	MODIFIER	RTTN	483940	transcript	XR_002621521.1	pseudogene	41	n.5945+199_5945+200insA		-1	-1	-1	-1	-1	-1	0
1	8303875	T	TA	PASS	0/1	1/1	0/0	intron_variant	MODIFIER	RTTN	483940	transcript	XR_002621504.1	pseudogene	41	n.5944+199_5944+200insA		-1	-1	-1	-1	-1	-1	0
1	8303875	T	TA	PASS	0/1	1/1	0/0	intron_variant	MODIFIER	RTTN	483940	transcript	XR_002621514.1	pseudogene	41	n.5944+199_5944+200insA		-1	-1	-1	-1	-1	-1	0
1	8303875	T	TA	PASS	0/1	1/1	0/0	intron_variant	MODIFIER	RTTN	483940	transcript	XM_022412899.1	protein_coding	40	c.5590+199_5590+200insA		-1	-1	-1	-1	-1	-1	0
1	8303875	T	TA	PASS	0/1	1/1	0/0	intron_variant	MODIFIER	RTTN	483940	transcript	XM_022412914.1	protein_coding	40	c.5257+199_5257+200insA		-1	-1	-1	-1	-1	-1	0
1	8303875	T	TA	PASS	0/1	1/1	0/0	intron_variant	MODIFIER	RTTN	483940	transcript	XM_005615328.3	protein_coding	41	c.5644+199_5644+200insA		-1	-1	-1	-1	-1	-1	0
1	8303875	T	TA	PASS	0/1	1/1	0/0	intron_variant	MODIFIER	RTTN	483940	transcript	XM_022412950.1	protein_coding	38	c.5014+199_5014+200insA		-1	-1	-1	-1	-1	-1	0
1	8303875	T	TA	PASS	0/1	1/1	0/0	intron_variant	MODIFIER	RTTN	483940	transcript	XM_022413069.1	protein_coding	32	c.4333+199_4333+200insA		-1	-1	-1	-1	-1	-1	0
1	8309164	C	T	PASS	0/1	1/1	0/0	intron_variant	MODIFIER	RTTN	483940	transcript	XM_022412840.1	protein_coding	43	c.5836-716C>T		-1	-1	-1	-1	-1	-1	0
1	8309164	C	T	PASS	0/1	1/1	0/0	intron_variant	MODIFIER	RTTN	483940	transcript	XR_002621521.1	pseudogene	44	n.6196-716C>T		-1	-1	-1	-1	-1	-1	0
1	8309164	C	T	PASS	0/1	1/1	0/0	intron_variant	MODIFIER	RTTN	483940	transcript	XR_002621504.1	pseudogene	43	n.6121-716C>T		-1	-1	-1	-1	-1	-1	0
1	8309164	C	T	PASS	0/1	1/1	0/0	intron_variant	MODIFIER	RTTN	483940	transcript	XR_002621514.1	pseudogene	44	n.6195-716C>T		-1	-1	-1	-1	-1	-1	0
1	8309164	C	T	PASS	0/1	1/1	0/0	intron_variant	MODIFIER	RTTN	483940	transcript	XM_022412899.1	protein_coding	42	c.5767-716C>T		-1	-1	-1	-1	-1	-1	0
1	8309164	C	T	PASS	0/1	1/1	0/0	intron_variant	MODIFIER	RTTN	483940	transcript	XM_022412914.1	protein_coding	42	c.5434-716C>T		-1	-1	-1	-1	-1	-1	0
1	8309164	C	T	PASS	0/1	1/1	0/0	intron_variant	MODIFIER	RTTN	483940	transcript	XM_005615328.3	protein_coding	43	c.5821-716C>T		-1	-1	-1	-1	-1	-1	0
1	8309164	C	T	PASS	0/1	1/1	0/0	intron_variant	MODIFIER	RTTN	483940	transcript	XM_022412950.1	protein_coding	40	c.5191-716C>T		-1	-1	-1	-1	-1	-1	0
1	8309164	C	T	PASS	0/1	1/1	0/0	intron_variant	MODIFIER	RTTN	483940	transcript	XM_022413069.1	protein_coding	34	c.4510-716C>T		-1	-1	-1	-1	-1	-1	0
1	8309427	G	GAC	PASS	0/1	1/1	0/0	intron_variant	MODIFIER	RTTN	483940	transcript	XM_022412840.1	protein_coding	43	c.5836-453_5836-452insAC		-1	-1	-1	-1	-1	-1	0
1	8309427	G	GAC	PASS	0/1	1/1	0/0	intron_variant	MODIFIER	RTTN	483940	transcript	XR_002621521.1	pseudogene	44	n.6196-453_6196-452insAC		-1	-1	-1	-1	-1	-1	0
1	8309427	G	GAC	PASS	0/1	1/1	0/0	intron_variant	MODIFIER	RTTN	483940	transcript	XR_002621504.1	pseudogene	43	n.6121-453_6121-452insAC		-1	-1	-1	-1	-1	-1	0
1	8309427	G	GAC	PASS	0/1	1/1	0/0	intron_variant	MODIFIER	RTTN	483940	transcript	XR_002621514.1	pseudogene	44	n.6195-453_6195-452insAC		-1	-1	-1	-1	-1	-1	0
1	8309427	G	GAC	PASS	0/1	1/1	0/0	intron_variant	MODIFIER	RTTN	483940	transcript	XM_022412899.1	protein_coding	42	c.5767-453_5767-452insAC		-1	-1	-1	-1	-1	-1	0
1	8309427	G	GAC	PASS	0/1	1/1	0/0	intron_variant	MODIFIER	RTTN	483940	transcript	XM_022412914.1	protein_coding	42	c.5434-453_5434-452insAC		-1	-1	-1	-1	-1	-1	0
1	8309427	G	GAC	PASS	0/1	1/1	0/0	intron_variant	MODIFIER	RTTN	483940	transcript	XM_005615328.3	protein_coding	43	c.5821-453_5821-452insAC		-1	-1	-1	-1	-1	-1	0
1	8309427	G	GAC	PASS	0/1	1/1	0/0	intron_variant	MODIFIER	RTTN	483940	transcript	XM_022412950.1	protein_coding	40	c.5191-453_5191-452insAC		-1	-1	-1	-1	-1	-1	0
1	8309427	G	GAC	PASS	0/1	1/1	0/0	intron_variant	MODIFIER	RTTN	483940	transcript	XM_022413069.1	protein_coding	34	c.4510-453_4510-452insAC		-1	-1	-1	-1	-1	-1	0
1	8453917	G	A	PASS	0/1	0/0	0/1	synonymous_variant	LOW	DOK6	476173	transcript	XM_022404583.1	protein_coding	8	c.939C>T	p.Ser313Ser	939	8524	939	954	313	317	0
1	8511766	T	C	PASS	0/1	0/0	0/1	intron_variant	MODIFIER	DOK6	476173	transcript	XM_022404583.1	protein_coding	7	c.814+10144A>G		-1	-1	-1	-1	-1	-1	0
1	8513359	C	T	PASS	0/1	0/0	0/1	intron_variant	MODIFIER	DOK6	476173	transcript	XM_022404583.1	protein_coding	7	c.814+8551G>A		-1	-1	-1	-1	-1	-1	0
1	8533027	G	A	PASS	0/1	1/1	0/0	intron_variant	MODIFIER	DOK6	476173	transcript	XM_022404583.1	protein_coding	6	c.696+2015C>T		-1	-1	-1	-1	-1	-1	0
1	8542563	G	A	PASS	0/1	1/1	0/0	intron_variant	MODIFIER	DOK6	476173	transcript	XM_022404583.1	protein_coding	5	c.558-7383C>T		-1	-1	-1	-1	-1	-1	0
1	8553195	A	T	PASS	0/1	1/1	0/0	intron_variant	MODIFIER	DOK6	476173	transcript	XM_022404583.1	protein_coding	5	c.558-18015T>A		-1	-1	-1	-1	-1	-1	0
1	8554216	A	T	PASS	0/1	1/1	0/0	intron_variant	MODIFIER	DOK6	476173	transcript	XM_022404583.1	protein_coding	5	c.558-19036T>A		-1	-1	-1	-1	-1	-1	0
1	8605908	A	G	PASS	0/1	1/1	0/0	intron_variant	MODIFIER	DOK6	476173	transcript	XM_022404583.1	protein_coding	4	c.367+5211T>C		-1	-1	-1	-1	-1	-1	0
1	8663741	C	T	PASS	0/1	0/0	0/1	intron_variant	MODIFIER	DOK6	476173	transcript	XM_022404583.1	protein_coding	3	c.247+16330G>A		-1	-1	-1	-1	-1	-1	0
1	8683081	C	T	PASS	0/1	1/1	0/0	intron_variant	MODIFIER	DOK6	476173	transcript	XM_022404583.1	protein_coding	2	c.133-2896G>A		-1	-1	-1	-1	-1	-1	0
1	8684188	G	A	PASS	0/1	1/1	0/0	intron_variant	MODIFIER	DOK6	476173	transcript	XM_022404583.1	protein_coding	2	c.133-4003C>T		-1	-1	-1	-1	-1	-1	0
1	8752516	G	A	PASS	0/1	1/1	0/0	intergenic_region	MODIFIER	DOK6-CCDC102B	476173-483942	intergenic_region	476173-483942		-1	n.8752516G>A		-1	-1	-1	-1	-1	-1	0
1	8758653	A	G	PASS	0/1	0/0	0/1	intergenic_region	MODIFIER	DOK6-CCDC102B	476173-483942	intergenic_region	476173-483942		-1	n.8758653A>G		-1	-1	-1	-1	-1	-1	0
1	8760975	G	A	PASS	0/1	1/1	0/0	intergenic_region	MODIFIER	DOK6-CCDC102B	476173-483942	intergenic_region	476173-483942		-1	n.8760975G>A		-1	-1	-1	-1	-1	-1	0
1	8798879	A	G	PASS	0/1	1/1	0/0	intergenic_region	MODIFIER	DOK6-CCDC102B	476173-483942	intergenic_region	476173-483942		-1	n.8798879A>G		-1	-1	-1	-1	-1	-1	0
1	8865359	A	C	PASS	0/1	0/0	0/1	intergenic_region	MODIFIER	DOK6-CCDC102B	476173-483942	intergenic_region	476173-483942		-1	n.8865359A>C		-1	-1	-1	-1	-1	-1	0
1	8877644	C	T	PASS	0/1	0/0	0/1	intergenic_region	MODIFIER	DOK6-CCDC102B	476173-483942	intergenic_region	476173-483942		-1	n.8877644C>T		-1	-1	-1	-1	-1	-1	0
1	8880199	G	A	PASS	0/1	0/0	0/1	intergenic_region	MODIFIER	DOK6-CCDC102B	476173-483942	intergenic_region	476173-483942		-1	n.8880199G>A		-1	-1	-1	-1	-1	-1	0
1	8892933	C	A	PASS	0/1	0/0	0/1	intergenic_region	MODIFIER	DOK6-CCDC102B	476173-483942	intergenic_region	476173-483942		-1	n.8892933C>A		-1	-1	-1	-1	-1	-1	0
1	8946507	T	A	PASS	0/1	0/0	0/1	intergenic_region	MODIFIER	DOK6-CCDC102B	476173-483942	intergenic_region	476173-483942		-1	n.8946507T>A		-1	-1	-1	-1	-1	-1	0
1	8955162	G	A	PASS	0/1	1/1	0/0	intergenic_region	MODIFIER	DOK6-CCDC102B	476173-483942	intergenic_region	476173-483942		-1	n.8955162G>A		-1	-1	-1	-1	-1	-1	0
1	8955896	C	T	PASS	0/1	0/0	0/1	intergenic_region	MODIFIER	DOK6-CCDC102B	476173-483942	intergenic_region	476173-483942		-1	n.8955896C>T		-1	-1	-1	-1	-1	-1	0
1	8969079	A	G	PASS	0/1	1/1	0/0	intergenic_region	MODIFIER	DOK6-CCDC102B	476173-483942	intergenic_region	476173-483942		-1	n.8969079A>G		-1	-1	-1	-1	-1	-1	0
1	8983332	G	A	PASS	0/1	0/0	0/1	intergenic_region	MODIFIER	DOK6-CCDC102B	476173-483942	intergenic_region	476173-483942		-1	n.8983332G>A		-1	-1	-1	-1	-1	-1	0
1	8991465	C	T	PASS	0/1	1/1	0/0	intergenic_region	MODIFIER	DOK6-CCDC102B	476173-483942	intergenic_region	476173-483942		-1	n.8991465C>T		-1	-1	-1	-1	-1	-1	0
1	9000910	CAAAAGAAAGAAAGGAAGGAAGAAAGGAAGAAAGAAAG	C	PASS	0/1	1/1	0/0	intergenic_region	MODIFIER	DOK6-CCDC102B	476173-483942	intergenic_region	476173-483942		-1	n.9000911_9000947delAAAAGAAAGAAAGGAAGGAAGAAAGGAAGAAAGAAAG		-1	-1	-1	-1	-1	-1	0
1	9004162	G	A	PASS	0/1	0/0	0/1	intergenic_region	MODIFIER	DOK6-CCDC102B	476173-483942	intergenic_region	476173-483942		-1	n.9004162G>A		-1	-1	-1	-1	-1	-1	0
1	9011695	C	T	PASS	0/1	1/1	0/0	intergenic_region	MODIFIER	DOK6-CCDC102B	476173-483942	intergenic_region	476173-483942		-1	n.9011695C>T		-1	-1	-1	-1	-1	-1	0
1	9035371	C	T	PASS	0/1	1/1	0/0	intergenic_region	MODIFIER	DOK6-CCDC102B	476173-483942	intergenic_region	476173-483942		-1	n.9035371C>T		-1	-1	-1	-1	-1	-1	0
1	9054055	G	GT	PASS	0/1	0/0	1/1	intergenic_region	MODIFIER	DOK6-CCDC102B	476173-483942	intergenic_region	476173-483942		-1	n.9054055_9054056insT		-1	-1	-1	-1	-1	-1	0
1	9066117	T	A	PASS	0/1	1/1	0/0	intergenic_region	MODIFIER	DOK6-CCDC102B	476173-483942	intergenic_region	476173-483942		-1	n.9066117T>A		-1	-1	-1	-1	-1	-1	0
1	9095213	C	T	PASS	0/1	0/0	0/1	intergenic_region	MODIFIER	DOK6-CCDC102B	476173-483942	intergenic_region	476173-483942		-1	n.9095213C>T		-1	-1	-1	-1	-1	-1	0
1	9240040	A	T	PASS	0/1	1/1	0/0	intron_variant	MODIFIER	CCDC102B	483942	transcript	XM_014106322.2	protein_coding	6	c.1125+14552T>A		-1	-1	-1	-1	-1	-1	0
1	9240040	A	T	PASS	0/1	1/1	0/0	intron_variant	MODIFIER	CCDC102B	483942	transcript	XM_014106347.2	protein_coding	6	c.1125+14552T>A		-1	-1	-1	-1	-1	-1	0
1	9240040	A	T	PASS	0/1	1/1	0/0	intron_variant	MODIFIER	CCDC102B	483942	transcript	XM_022413331.1	protein_coding	6	c.1041+14552T>A		-1	-1	-1	-1	-1	-1	0
1	9240040	A	T	PASS	0/1	1/1	0/0	intron_variant	MODIFIER	CCDC102B	483942	transcript	XM_022413350.1	protein_coding	6	c.1041+14552T>A		-1	-1	-1	-1	-1	-1	0
1	9240040	A	T	PASS	0/1	1/1	0/0	intron_variant	MODIFIER	CCDC102B	483942	transcript	XM_022413287.1	protein_coding	5	c.1074+14552T>A		-1	-1	-1	-1	-1	-1	0
1	9240040	A	T	PASS	0/1	1/1	0/0	intron_variant	MODIFIER	CCDC102B	483942	transcript	XM_014106446.2	protein_coding	5	c.1041+14552T>A		-1	-1	-1	-1	-1	-1	0
1	9240040	A	T	PASS	0/1	1/1	0/0	intron_variant	MODIFIER	CCDC102B	483942	transcript	XM_014106432.2	protein_coding	5	c.1041+14552T>A		-1	-1	-1	-1	-1	-1	0
1	9242757	A	AT	PASS	0/1	1/1	0/0	intron_variant	MODIFIER	CCDC102B	483942	transcript	XM_014106322.2	protein_coding	6	c.1125+11834_1125+11835insA		-1	-1	-1	-1	-1	-1	0
1	9242757	A	AT	PASS	0/1	1/1	0/0	intron_variant	MODIFIER	CCDC102B	483942	transcript	XM_014106347.2	protein_coding	6	c.1125+11834_1125+11835insA		-1	-1	-1	-1	-1	-1	0
1	9242757	A	AT	PASS	0/1	1/1	0/0	intron_variant	MODIFIER	CCDC102B	483942	transcript	XM_022413331.1	protein_coding	6	c.1041+11834_1041+11835insA		-1	-1	-1	-1	-1	-1	0
1	9242757	A	AT	PASS	0/1	1/1	0/0	intron_variant	MODIFIER	CCDC102B	483942	transcript	XM_022413350.1	protein_coding	6	c.1041+11834_1041+11835insA		-1	-1	-1	-1	-1	-1	0
1	9242757	A	AT	PASS	0/1	1/1	0/0	intron_variant	MODIFIER	CCDC102B	483942	transcript	XM_022413287.1	protein_coding	5	c.1074+11834_1074+11835insA		-1	-1	-1	-1	-1	-1	0
1	9242757	A	AT	PASS	0/1	1/1	0/0	intron_variant	MODIFIER	CCDC102B	483942	transcript	XM_014106446.2	protein_coding	5	c.1041+11834_1041+11835insA		-1	-1	-1	-1	-1	-1	0
1	9242757	A	AT	PASS	0/1	1/1	0/0	intron_variant	MODIFIER	CCDC102B	483942	transcript	XM_014106432.2	protein_coding	5	c.1041+11834_1041+11835insA		-1	-1	-1	-1	-1	-1	0
1	9243259	T	G	PASS	0/1	1/1	0/0	intron_variant	MODIFIER	CCDC102B	483942	transcript	XM_014106322.2	protein_coding	6	c.1125+11333A>C		-1	-1	-1	-1	-1	-1	0
1	9243259	T	G	PASS	0/1	1/1	0/0	intron_variant	MODIFIER	CCDC102B	483942	transcript	XM_014106347.2	protein_coding	6	c.1125+11333A>C		-1	-1	-1	-1	-1	-1	0
1	9243259	T	G	PASS	0/1	1/1	0/0	intron_variant	MODIFIER	CCDC102B	483942	transcript	XM_022413331.1	protein_coding	6	c.1041+11333A>C		-1	-1	-1	-1	-1	-1	0
1	9243259	T	G	PASS	0/1	1/1	0/0	intron_variant	MODIFIER	CCDC102B	483942	transcript	XM_022413350.1	protein_coding	6	c.1041+11333A>C		-1	-1	-1	-1	-1	-1	0
1	9243259	T	G	PASS	0/1	1/1	0/0	intron_variant	MODIFIER	CCDC102B	483942	transcript	XM_022413287.1	protein_coding	5	c.1074+11333A>C		-1	-1	-1	-1	-1	-1	0
1	9243259	T	G	PASS	0/1	1/1	0/0	intron_variant	MODIFIER	CCDC102B	483942	transcript	XM_014106446.2	protein_coding	5	c.1041+11333A>C		-1	-1	-1	-1	-1	-1	0
1	9243259	T	G	PASS	0/1	1/1	0/0	intron_variant	MODIFIER	CCDC102B	483942	transcript	XM_014106432.2	protein_coding	5	c.1041+11333A>C		-1	-1	-1	-1	-1	-1	0
1	9252114	A	T	PASS	0/1	1/1	0/0	intron_variant	MODIFIER	CCDC102B	483942	transcript	XM_014106322.2	protein_coding	6	c.1125+2478T>A		-1	-1	-1	-1	-1	-1	0
1	9252114	A	T	PASS	0/1	1/1	0/0	intron_variant	MODIFIER	CCDC102B	483942	transcript	XM_014106347.2	protein_coding	6	c.1125+2478T>A		-1	-1	-1	-1	-1	-1	0
1	9252114	A	T	PASS	0/1	1/1	0/0	intron_variant	MODIFIER	CCDC102B	483942	transcript	XM_022413331.1	protein_coding	6	c.1041+2478T>A		-1	-1	-1	-1	-1	-1	0
1	9252114	A	T	PASS	0/1	1/1	0/0	intron_variant	MODIFIER	CCDC102B	483942	transcript	XM_022413350.1	protein_coding	6	c.1041+2478T>A		-1	-1	-1	-1	-1	-1	0
1	9252114	A	T	PASS	0/1	1/1	0/0	intron_variant	MODIFIER	CCDC102B	483942	transcript	XM_022413287.1	protein_coding	5	c.1074+2478T>A		-1	-1	-1	-1	-1	-1	0
1	9252114	A	T	PASS	0/1	1/1	0/0	intron_variant	MODIFIER	CCDC102B	483942	transcript	XM_014106446.2	protein_coding	5	c.1041+2478T>A		-1	-1	-1	-1	-1	-1	0
1	9252114	A	T	PASS	0/1	1/1	0/0	intron_variant	MODIFIER	CCDC102B	483942	transcript	XM_014106432.2	protein_coding	5	c.1041+2478T>A		-1	-1	-1	-1	-1	-1	0
1	9258219	AAAT	A	PASS	0/1	0/0	0/0	intron_variant	MODIFIER	CCDC102B	483942	transcript	XM_014106322.2	protein_coding	5	c.1009-3514_1009-3512delATT		-1	-1	-1	-1	-1	-1	0
1	9258219	AAAT	A	PASS	0/1	0/0	0/0	intron_variant	MODIFIER	CCDC102B	483942	transcript	XM_014106347.2	protein_coding	5	c.1009-3514_1009-3512delATT		-1	-1	-1	-1	-1	-1	0
1	9258219	AAAT	A	PASS	0/1	0/0	0/0	intron_variant	MODIFIER	CCDC102B	483942	transcript	XM_022413331.1	protein_coding	5	c.925-3514_925-3512delATT		-1	-1	-1	-1	-1	-1	0
1	9258219	AAAT	A	PASS	0/1	0/0	0/0	intron_variant	MODIFIER	CCDC102B	483942	transcript	XM_022413350.1	protein_coding	5	c.925-3514_925-3512delATT		-1	-1	-1	-1	-1	-1	0
1	9258219	AAAT	A	PASS	0/1	0/0	0/0	intron_variant	MODIFIER	CCDC102B	483942	transcript	XM_022413287.1	protein_coding	4	c.958-3514_958-3512delATT		-1	-1	-1	-1	-1	-1	0
1	9258219	AAAT	A	PASS	0/1	0/0	0/0	intron_variant	MODIFIER	CCDC102B	483942	transcript	XM_014106446.2	protein_coding	4	c.925-3514_925-3512delATT		-1	-1	-1	-1	-1	-1	0
1	9258219	AAAT	A	PASS	0/1	0/0	0/0	intron_variant	MODIFIER	CCDC102B	483942	transcript	XM_014106432.2	protein_coding	4	c.925-3514_925-3512delATT		-1	-1	-1	-1	-1	-1	0
1	9276268	TTA	T	PASS	0/1	0/0	0/1	upstream_gene_variant	MODIFIER	LOC102156226	102156226	transcript	XM_005615657.1	protein_coding	-1	c.-3986_-3985delTA		-1	-1	-1	-1	-1	-1	3985
1	9276268	TTA	T	PASS	0/1	0/0	0/1	intron_variant	MODIFIER	CCDC102B	483942	transcript	XM_014106322.2	protein_coding	5	c.1008+12722_1008+12723delTA		-1	-1	-1	-1	-1	-1	0
1	9276268	TTA	T	PASS	0/1	0/0	0/1	intron_variant	MODIFIER	CCDC102B	483942	transcript	XM_014106347.2	protein_coding	5	c.1008+12722_1008+12723delTA		-1	-1	-1	-1	-1	-1	0
1	9276268	TTA	T	PASS	0/1	0/0	0/1	intron_variant	MODIFIER	CCDC102B	483942	transcript	XM_022413331.1	protein_coding	5	c.924+12722_924+12723delTA		-1	-1	-1	-1	-1	-1	0
1	9276268	TTA	T	PASS	0/1	0/0	0/1	intron_variant	MODIFIER	CCDC102B	483942	transcript	XM_022413350.1	protein_coding	5	c.924+12722_924+12723delTA		-1	-1	-1	-1	-1	-1	0
1	9276268	TTA	T	PASS	0/1	0/0	0/1	intron_variant	MODIFIER	CCDC102B	483942	transcript	XM_022413287.1	protein_coding	4	c.957+12722_957+12723delTA		-1	-1	-1	-1	-1	-1	0
1	9276268	TTA	T	PASS	0/1	0/0	0/1	intron_variant	MODIFIER	CCDC102B	483942	transcript	XM_014106446.2	protein_coding	4	c.924+12722_924+12723delTA		-1	-1	-1	-1	-1	-1	0
1	9276268	TTA	T	PASS	0/1	0/0	0/1	intron_variant	MODIFIER	CCDC102B	483942	transcript	XM_014106432.2	protein_coding	4	c.924+12722_924+12723delTA		-1	-1	-1	-1	-1	-1	0
1	9300888	G	C	PASS	0/1	0/0	0/1	intron_variant	MODIFIER	CCDC102B	483942	transcript	XM_014106322.2	protein_coding	3	c.681+413C>G		-1	-1	-1	-1	-1	-1	0
1	9300888	G	C	PASS	0/1	0/0	0/1	intron_variant	MODIFIER	CCDC102B	483942	transcript	XM_014106347.2	protein_coding	3	c.681+413C>G		-1	-1	-1	-1	-1	-1	0
1	9300888	G	C	PASS	0/1	0/0	0/1	intron_variant	MODIFIER	CCDC102B	483942	transcript	XM_022413331.1	protein_coding	3	c.597+413C>G		-1	-1	-1	-1	-1	-1	0
1	9300888	G	C	PASS	0/1	0/0	0/1	intron_variant	MODIFIER	CCDC102B	483942	transcript	XM_022413350.1	protein_coding	3	c.597+413C>G		-1	-1	-1	-1	-1	-1	0
1	9300888	G	C	PASS	0/1	0/0	0/1	intron_variant	MODIFIER	CCDC102B	483942	transcript	XM_022413287.1	protein_coding	2	c.630+413C>G		-1	-1	-1	-1	-1	-1	0
1	9300888	G	C	PASS	0/1	0/0	0/1	intron_variant	MODIFIER	CCDC102B	483942	transcript	XM_014106446.2	protein_coding	2	c.597+413C>G		-1	-1	-1	-1	-1	-1	0
1	9300888	G	C	PASS	0/1	0/0	0/1	intron_variant	MODIFIER	CCDC102B	483942	transcript	XM_014106432.2	protein_coding	2	c.597+413C>G		-1	-1	-1	-1	-1	-1	0
1	9314244	T	C	PASS	0/1	0/0	0/1	intron_variant	MODIFIER	CCDC102B	483942	transcript	XM_014106322.2	protein_coding	2	c.69-12331A>G		-1	-1	-1	-1	-1	-1	0
1	9314244	T	C	PASS	0/1	0/0	0/1	intron_variant	MODIFIER	CCDC102B	483942	transcript	XM_014106347.2	protein_coding	2	c.69-12331A>G		-1	-1	-1	-1	-1	-1	0
1	9314244	T	C	PASS	0/1	0/0	0/1	intron_variant	MODIFIER	CCDC102B	483942	transcript	XM_022413331.1	protein_coding	1	c.-172-416A>G		-1	-1	-1	-1	-1	-1	0
1	9314244	T	C	PASS	0/1	0/0	0/1	intron_variant	MODIFIER	CCDC102B	483942	transcript	XM_022413350.1	protein_coding	1	c.-109-416A>G		-1	-1	-1	-1	-1	-1	0
1	9314244	T	C	PASS	0/1	0/0	0/1	intron_variant	MODIFIER	CCDC102B	483942	transcript	XM_022413287.1	protein_coding	1	c.17+11107A>G		-1	-1	-1	-1	-1	-1	0
1	9314244	T	C	PASS	0/1	0/0	0/1	intron_variant	MODIFIER	CCDC102B	483942	transcript	XM_014106446.2	protein_coding	1	c.-16-12331A>G		-1	-1	-1	-1	-1	-1	0
1	9314244	T	C	PASS	0/1	0/0	0/1	intron_variant	MODIFIER	CCDC102B	483942	transcript	XM_014106432.2	protein_coding	1	c.-16-12331A>G		-1	-1	-1	-1	-1	-1	0
1	9315277	G	A	PASS	0/1	0/0	0/1	intron_variant	MODIFIER	CCDC102B	483942	transcript	XM_014106322.2	protein_coding	2	c.69-13364C>T		-1	-1	-1	-1	-1	-1	0
1	9315277	G	A	PASS	0/1	0/0	0/1	intron_variant	MODIFIER	CCDC102B	483942	transcript	XM_014106347.2	protein_coding	2	c.69-13364C>T		-1	-1	-1	-1	-1	-1	0
1	9315277	G	A	PASS	0/1	0/0	0/1	intron_variant	MODIFIER	CCDC102B	483942	transcript	XM_022413331.1	protein_coding	1	c.-172-1449C>T		-1	-1	-1	-1	-1	-1	0
1	9315277	G	A	PASS	0/1	0/0	0/1	intron_variant	MODIFIER	CCDC102B	483942	transcript	XM_022413350.1	protein_coding	1	c.-109-1449C>T		-1	-1	-1	-1	-1	-1	0
1	9315277	G	A	PASS	0/1	0/0	0/1	intron_variant	MODIFIER	CCDC102B	483942	transcript	XM_022413287.1	protein_coding	1	c.17+10074C>T		-1	-1	-1	-1	-1	-1	0
1	9315277	G	A	PASS	0/1	0/0	0/1	intron_variant	MODIFIER	CCDC102B	483942	transcript	XM_014106446.2	protein_coding	1	c.-16-13364C>T		-1	-1	-1	-1	-1	-1	0
1	9315277	G	A	PASS	0/1	0/0	0/1	intron_variant	MODIFIER	CCDC102B	483942	transcript	XM_014106432.2	protein_coding	1	c.-16-13364C>T		-1	-1	-1	-1	-1	-1	0
1	9315278	G	T	PASS	0/1	0/0	0/1	intron_variant	MODIFIER	CCDC102B	483942	transcript	XM_014106322.2	protein_coding	2	c.69-13365C>A		-1	-1	-1	-1	-1	-1	0
1	9315278	G	T	PASS	0/1	0/0	0/1	intron_variant	MODIFIER	CCDC102B	483942	transcript	XM_014106347.2	protein_coding	2	c.69-13365C>A		-1	-1	-1	-1	-1	-1	0
1	9315278	G	T	PASS	0/1	0/0	0/1	intron_variant	MODIFIER	CCDC102B	483942	transcript	XM_022413331.1	protein_coding	1	c.-172-1450C>A		-1	-1	-1	-1	-1	-1	0
1	9315278	G	T	PASS	0/1	0/0	0/1	intron_variant	MODIFIER	CCDC102B	483942	transcript	XM_022413350.1	protein_coding	1	c.-109-1450C>A		-1	-1	-1	-1	-1	-1	0
1	9315278	G	T	PASS	0/1	0/0	0/1	intron_variant	MODIFIER	CCDC102B	483942	transcript	XM_022413287.1	protein_coding	1	c.17+10073C>A		-1	-1	-1	-1	-1	-1	0
1	9315278	G	T	PASS	0/1	0/0	0/1	intron_variant	MODIFIER	CCDC102B	483942	transcript	XM_014106446.2	protein_coding	1	c.-16-13365C>A		-1	-1	-1	-1	-1	-1	0
1	9315278	G	T	PASS	0/1	0/0	0/1	intron_variant	MODIFIER	CCDC102B	483942	transcript	XM_014106432.2	protein_coding	1	c.-16-13365C>A		-1	-1	-1	-1	-1	-1	0
1	9316828	C	T	PASS	0/1	0/0	0/1	intron_variant	MODIFIER	CCDC102B	483942	transcript	XM_014106322.2	protein_coding	2	c.69-14915G>A		-1	-1	-1	-1	-1	-1	0
1	9316828	C	T	PASS	0/1	0/0	0/1	intron_variant	MODIFIER	CCDC102B	483942	transcript	XM_014106347.2	protein_coding	2	c.69-14915G>A		-1	-1	-1	-1	-1	-1	0
1	9316828	C	T	PASS	0/1	0/0	0/1	intron_variant	MODIFIER	CCDC102B	483942	transcript	XM_022413331.1	protein_coding	1	c.-172-3000G>A		-1	-1	-1	-1	-1	-1	0
1	9316828	C	T	PASS	0/1	0/0	0/1	intron_variant	MODIFIER	CCDC102B	483942	transcript	XM_022413350.1	protein_coding	1	c.-109-3000G>A		-1	-1	-1	-1	-1	-1	0
1	9316828	C	T	PASS	0/1	0/0	0/1	intron_variant	MODIFIER	CCDC102B	483942	transcript	XM_022413287.1	protein_coding	1	c.17+8523G>A		-1	-1	-1	-1	-1	-1	0
1	9316828	C	T	PASS	0/1	0/0	0/1	intron_variant	MODIFIER	CCDC102B	483942	transcript	XM_014106446.2	protein_coding	1	c.-16-14915G>A		-1	-1	-1	-1	-1	-1	0
1	9316828	C	T	PASS	0/1	0/0	0/1	intron_variant	MODIFIER	CCDC102B	483942	transcript	XM_014106432.2	protein_coding	1	c.-16-14915G>A		-1	-1	-1	-1	-1	-1	0
1	9328305	CTG	C	PASS	0/1	1/1	0/0	upstream_gene_variant	MODIFIER	CCDC102B	483942	transcript	XM_022413331.1	protein_coding	-1	c.-26410_-26409delCA		-1	-1	-1	-1	-1	-1	2892
1	9328305	CTG	C	PASS	0/1	1/1	0/0	upstream_gene_variant	MODIFIER	CCDC102B	483942	transcript	XM_022413350.1	protein_coding	-1	c.-26410_-26409delCA		-1	-1	-1	-1	-1	-1	2892
1	9328305	CTG	C	PASS	0/1	1/1	0/0	upstream_gene_variant	MODIFIER	CCDC102B	483942	transcript	XM_022413287.1	protein_coding	-1	c.-2940_-2939delCA		-1	-1	-1	-1	-1	-1	2857
1	9328305	CTG	C	PASS	0/1	1/1	0/0	intron_variant	MODIFIER	CCDC102B	483942	transcript	XM_014106322.2	protein_coding	2	c.68+9534_68+9535delCA		-1	-1	-1	-1	-1	-1	0
1	9328305	CTG	C	PASS	0/1	1/1	0/0	intron_variant	MODIFIER	CCDC102B	483942	transcript	XM_014106347.2	protein_coding	2	c.68+9534_68+9535delCA		-1	-1	-1	-1	-1	-1	0
1	9328305	CTG	C	PASS	0/1	1/1	0/0	intron_variant	MODIFIER	CCDC102B	483942	transcript	XM_014106446.2	protein_coding	1	c.-17+12793_-17+12794delCA		-1	-1	-1	-1	-1	-1	0
1	9328305	CTG	C	PASS	0/1	1/1	0/0	intron_variant	MODIFIER	CCDC102B	483942	transcript	XM_014106432.2	protein_coding	1	c.-17+13074_-17+13075delCA		-1	-1	-1	-1	-1	-1	0
1	9329974	A	T	PASS	0/1	0/0	0/1	upstream_gene_variant	MODIFIER	CCDC102B	483942	transcript	XM_022413331.1	protein_coding	-1	c.-28077T>A		-1	-1	-1	-1	-1	-1	4560
1	9329974	A	T	PASS	0/1	0/0	0/1	upstream_gene_variant	MODIFIER	CCDC102B	483942	transcript	XM_022413350.1	protein_coding	-1	c.-28077T>A		-1	-1	-1	-1	-1	-1	4560
1	9329974	A	T	PASS	0/1	0/0	0/1	upstream_gene_variant	MODIFIER	CCDC102B	483942	transcript	XM_022413287.1	protein_coding	-1	c.-4607T>A		-1	-1	-1	-1	-1	-1	4525
1	9329974	A	T	PASS	0/1	0/0	0/1	intron_variant	MODIFIER	CCDC102B	483942	transcript	XM_014106322.2	protein_coding	2	c.68+7867T>A		-1	-1	-1	-1	-1	-1	0
1	9329974	A	T	PASS	0/1	0/0	0/1	intron_variant	MODIFIER	CCDC102B	483942	transcript	XM_014106347.2	protein_coding	2	c.68+7867T>A		-1	-1	-1	-1	-1	-1	0
1	9329974	A	T	PASS	0/1	0/0	0/1	intron_variant	MODIFIER	CCDC102B	483942	transcript	XM_014106446.2	protein_coding	1	c.-17+11126T>A		-1	-1	-1	-1	-1	-1	0
1	9329974	A	T	PASS	0/1	0/0	0/1	intron_variant	MODIFIER	CCDC102B	483942	transcript	XM_014106432.2	protein_coding	1	c.-17+11407T>A		-1	-1	-1	-1	-1	-1	0
1	9352520	A	G	PASS	0/1	1/1	0/0	intergenic_region	MODIFIER	CCDC102B-TMX3	483942-476176	intergenic_region	483942-476176		-1	n.9352520A>G		-1	-1	-1	-1	-1	-1	0
1	9362691	G	GA	PASS	0/1	1/1	0/0	intergenic_region	MODIFIER	CCDC102B-TMX3	483942-476176	intergenic_region	483942-476176		-1	n.9362691_9362692insA		-1	-1	-1	-1	-1	-1	0
1	9362897	T	TTTATGATAGTCACAGAGAGAGAGAGAGAGGCA	PASS	0/1	0/0	0/0	intergenic_region	MODIFIER	CCDC102B-TMX3	483942-476176	intergenic_region	483942-476176		-1	n.9362897_9362898insTTATGATAGTCACAGAGAGAGAGAGAGAGGCA		-1	-1	-1	-1	-1	-1	0
1	9391882	GGGC	G	PASS	0/1	0/0	./.	upstream_gene_variant	MODIFIER	TMX3	476176	transcript	XM_533381.5	protein_coding	-1	c.-3543_-3541delGGC		-1	-1	-1	-1	-1	-1	3543
1	9391882	GGGC	G	PASS	0/1	0/0	./.	upstream_gene_variant	MODIFIER	TMX3	476176	transcript	XM_022413500.1	protein_coding	-1	c.-3543_-3541delGGC		-1	-1	-1	-1	-1	-1	3453
1	9391882	GGGC	G	PASS	0/1	0/0	./.	upstream_gene_variant	MODIFIER	TMX3	476176	transcript	XR_002621962.1	pseudogene	-1	n.-3453_-3451delGGC		-1	-1	-1	-1	-1	-1	3453
1	9391882	GGGC	G	PASS	0/1	0/0	./.	intergenic_region	MODIFIER	CCDC102B-TMX3	483942-476176	intergenic_region	483942-476176		-1	n.9391883_9391885delGGC		-1	-1	-1	-1	-1	-1	0
1	9396143	A	G	PASS	0/1	0/0	0/1	intron_variant	MODIFIER	TMX3	476176	transcript	XM_533381.5	protein_coding	1	c.47-309A>G		-1	-1	-1	-1	-1	-1	0
1	9396143	A	G	PASS	0/1	0/0	0/1	intron_variant	MODIFIER	TMX3	476176	transcript	XM_022413500.1	protein_coding	1	c.47-309A>G		-1	-1	-1	-1	-1	-1	0
1	9396143	A	G	PASS	0/1	0/0	0/1	intron_variant	MODIFIER	TMX3	476176	transcript	XR_002621962.1	pseudogene	1	n.137-309A>G		-1	-1	-1	-1	-1	-1	0
1	9427176	T	A	PASS	0/1	0/0	0/1	downstream_gene_variant	MODIFIER	TMX3	476176	transcript	XM_022413500.1	protein_coding	-1	c.*2886T>A		-1	-1	-1	-1	-1	-1	1713
1	9427176	T	A	PASS	0/1	0/0	0/1	intron_variant	MODIFIER	TMX3	476176	transcript	XM_533381.5	protein_coding	10	c.737-826T>A		-1	-1	-1	-1	-1	-1	0
1	9427176	T	A	PASS	0/1	0/0	0/1	intron_variant	MODIFIER	TMX3	476176	transcript	XR_002621962.1	pseudogene	10	n.827-826T>A		-1	-1	-1	-1	-1	-1	0
1	9427176	T	A	PASS	0/1	0/0	0/1	non_coding_transcript_exon_variant	MODIFIER	LOC106557620	106557620	transcript	XR_001314257.2	pseudogene	1	n.79A>T		-1	-1	-1	-1	-1	-1	0
1	9568349	G	T	PASS	0/1	1/1	0/1	intergenic_region	MODIFIER	TMX3-LOC111090592	476176-111090592	intergenic_region	476176-111090592		-1	n.9568349G>T		-1	-1	-1	-1	-1	-1	0
1	9570906	C	T	PASS	0/1	0/1	0/1	intergenic_region	MODIFIER	TMX3-LOC111090592	476176-111090592	intergenic_region	476176-111090592		-1	n.9570906C>T		-1	-1	-1	-1	-1	-1	0
1	9571655	A	G	PASS	0/1	0/0	0/1	intergenic_region	MODIFIER	TMX3-LOC111090592	476176-111090592	intergenic_region	476176-111090592		-1	n.9571655A>G		-1	-1	-1	-1	-1	-1	0
1	9588373	C	A	PASS	0/1	1/1	0/1	intergenic_region	MODIFIER	TMX3-LOC111090592	476176-111090592	intergenic_region	476176-111090592		-1	n.9588373C>A		-1	-1	-1	-1	-1	-1	0
1	9614082	G	A	PASS	0/1	1/1	0/0	intergenic_region	MODIFIER	TMX3-LOC111090592	476176-111090592	intergenic_region	476176-111090592		-1	n.9614082G>A		-1	-1	-1	-1	-1	-1	0
1	9629037	G	A	PASS	0/1	1/1	0/0	intergenic_region	MODIFIER	TMX3-LOC111090592	476176-111090592	intergenic_region	476176-111090592		-1	n.9629037G>A		-1	-1	-1	-1	-1	-1	0
1	9636294	C	T	PASS	0/1	0/0	0/1	intergenic_region	MODIFIER	TMX3-LOC111090592	476176-111090592	intergenic_region	476176-111090592		-1	n.9636294C>T		-1	-1	-1	-1	-1	-1	0
1	9640224	G	A	PASS	0/1	1/1	0/0	intergenic_region	MODIFIER	TMX3-LOC111090592	476176-111090592	intergenic_region	476176-111090592		-1	n.9640224G>A		-1	-1	-1	-1	-1	-1	0
1	9642926	A	C	PASS	0/1	0/0	0/1	intergenic_region	MODIFIER	TMX3-LOC111090592	476176-111090592	intergenic_region	476176-111090592		-1	n.9642926A>C		-1	-1	-1	-1	-1	-1	0
1	9663740	A	T	PASS	0/1	1/1	0/0	intergenic_region	MODIFIER	TMX3-LOC111090592	476176-111090592	intergenic_region	476176-111090592		-1	n.9663740A>T		-1	-1	-1	-1	-1	-1	0
1	9694120	T	TA	PASS	0/1	1/1	0/0	intergenic_region	MODIFIER	TMX3-LOC111090592	476176-111090592	intergenic_region	476176-111090592		-1	n.9694120_9694121insA		-1	-1	-1	-1	-1	-1	0
1	9707048	A	T	PASS	0/1	1/1	0/0	intergenic_region	MODIFIER	TMX3-LOC111090592	476176-111090592	intergenic_region	476176-111090592		-1	n.9707048A>T		-1	-1	-1	-1	-1	-1	0
1	9754343	T	A	PASS	0/1	0/0	0/1	intergenic_region	MODIFIER	TMX3-LOC111090592	476176-111090592	intergenic_region	476176-111090592		-1	n.9754343T>A		-1	-1	-1	-1	-1	-1	0
1	9760710	A	G	PASS	0/1	1/1	0/0	intergenic_region	MODIFIER	TMX3-LOC111090592	476176-111090592	intergenic_region	476176-111090592		-1	n.9760710A>G		-1	-1	-1	-1	-1	-1	0
1	9767208	C	T	PASS	0/1	0/0	0/1	intergenic_region	MODIFIER	TMX3-LOC111090592	476176-111090592	intergenic_region	476176-111090592		-1	n.9767208C>T		-1	-1	-1	-1	-1	-1	0
1	9791564	C	CACACACACACAG	PASS	0/1	0/0	0/1	intergenic_region	MODIFIER	TMX3-LOC111090592	476176-111090592	intergenic_region	476176-111090592		-1	n.9791564_9791565insACACACACACAG		-1	-1	-1	-1	-1	-1	0
1	9795005	T	G	PASS	0/1	1/1	0/0	intergenic_region	MODIFIER	TMX3-LOC111090592	476176-111090592	intergenic_region	476176-111090592		-1	n.9795005T>G		-1	-1	-1	-1	-1	-1	0
1	9814868	G	A	PASS	0/1	1/1	0/0	intergenic_region	MODIFIER	TMX3-LOC111090592	476176-111090592	intergenic_region	476176-111090592		-1	n.9814868G>A		-1	-1	-1	-1	-1	-1	0
1	9846433	G	C	PASS	0/1	1/1	0/0	intergenic_region	MODIFIER	TMX3-LOC111090592	476176-111090592	intergenic_region	476176-111090592		-1	n.9846433G>C		-1	-1	-1	-1	-1	-1	0
1	9859687	C	T	PASS	0/1	0/0	0/1	intergenic_region	MODIFIER	TMX3-LOC111090592	476176-111090592	intergenic_region	476176-111090592		-1	n.9859687C>T		-1	-1	-1	-1	-1	-1	0
1	9860273	T	A	PASS	0/1	0/0	0/1	intergenic_region	MODIFIER	TMX3-LOC111090592	476176-111090592	intergenic_region	476176-111090592		-1	n.9860273T>A		-1	-1	-1	-1	-1	-1	0
1	9870086	G	GA	PASS	0/1	0/0	0/1	intergenic_region	MODIFIER	TMX3-LOC111090592	476176-111090592	intergenic_region	476176-111090592		-1	n.9870086_9870087insA		-1	-1	-1	-1	-1	-1	0
1	9881429	C	T	PASS	0/1	0/0	0/1	intergenic_region	MODIFIER	TMX3-LOC111090592	476176-111090592	intergenic_region	476176-111090592		-1	n.9881429C>T		-1	-1	-1	-1	-1	-1	0
1	9884396	GAGCATCCTGCA	G	PASS	0/1	0/0	0/1	intergenic_region	MODIFIER	TMX3-LOC111090592	476176-111090592	intergenic_region	476176-111090592		-1	n.9884397_9884407delAGCATCCTGCA		-1	-1	-1	-1	-1	-1	0
1	9893129	AC	A	PASS	0/1	0/0	0/1	intergenic_region	MODIFIER	TMX3-LOC111090592	476176-111090592	intergenic_region	476176-111090592		-1	n.9893130delC		-1	-1	-1	-1	-1	-1	0
1	9901771	AG	A	PASS	0/1	0/0	0/1	intergenic_region	MODIFIER	TMX3-LOC111090592	476176-111090592	intergenic_region	476176-111090592		-1	n.9901772delG		-1	-1	-1	-1	-1	-1	0
1	9904766	GTCC	G	PASS	0/1	0/0	0/1	intergenic_region	MODIFIER	TMX3-LOC111090592	476176-111090592	intergenic_region	476176-111090592		-1	n.9904767_9904769delTCC		-1	-1	-1	-1	-1	-1	0
1	9904770	T	G	PASS	0/1	0/0	0/1	intergenic_region	MODIFIER	TMX3-LOC111090592	476176-111090592	intergenic_region	476176-111090592		-1	n.9904770T>G		-1	-1	-1	-1	-1	-1	0
1	9922920	T	C	PASS	0/1	1/1	0/0	intergenic_region	MODIFIER	TMX3-LOC111090592	476176-111090592	intergenic_region	476176-111090592		-1	n.9922920T>C		-1	-1	-1	-1	-1	-1	0
1	9947646	G	T	PASS	0/1	0/0	0/1	intron_variant	MODIFIER	LOC111090592	111090592	transcript	XR_002615258.1	pseudogene	2	n.393+66G>T		-1	-1	-1	-1	-1	-1	0
1	10013972	C	T	PASS	0/1	0/0	0/1	intergenic_region	MODIFIER	LOC111090592-LOC483943	111090592-483943	intergenic_region	111090592-483943		-1	n.10013972C>T		-1	-1	-1	-1	-1	-1	0
1	10020649	C	CG	PASS	0/1	0/0	0/1	intergenic_region	MODIFIER	LOC111090592-LOC483943	111090592-483943	intergenic_region	111090592-483943		-1	n.10020649_10020650insG		-1	-1	-1	-1	-1	-1	0
1	10055664	G	A	PASS	0/1	1/1	0/0	intergenic_region	MODIFIER	LOC483943-DSEL	483943-483944	intergenic_region	483943-483944		-1	n.10055664G>A		-1	-1	-1	-1	-1	-1	0
1	10057104	A	T	PASS	0/1	0/0	0/1	intergenic_region	MODIFIER	LOC483943-DSEL	483943-483944	intergenic_region	483943-483944		-1	n.10057104A>T		-1	-1	-1	-1	-1	-1	0
1	10074503	TG	T	PASS	0/1	1/1	0/0	intergenic_region	MODIFIER	LOC483943-DSEL	483943-483944	intergenic_region	483943-483944		-1	n.10074504delG		-1	-1	-1	-1	-1	-1	0
1	10109785	T	C	PASS	0/1	1/1	0/0	intergenic_region	MODIFIER	LOC483943-DSEL	483943-483944	intergenic_region	483943-483944		-1	n.10109785T>C		-1	-1	-1	-1	-1	-1	0
1	10202888	G	T	PASS	0/1	0/0	0/1	intergenic_region	MODIFIER	LOC483943-DSEL	483943-483944	intergenic_region	483943-483944		-1	n.10202888G>T		-1	-1	-1	-1	-1	-1	0
1	10299113	T	G	PASS	0/1	0/0	0/1	intergenic_region	MODIFIER	LOC483943-DSEL	483943-483944	intergenic_region	483943-483944		-1	n.10299113T>G		-1	-1	-1	-1	-1	-1	0
1	10319693	C	G	PASS	0/1	0/0	1/1	intergenic_region	MODIFIER	LOC483943-DSEL	483943-483944	intergenic_region	483943-483944		-1	n.10319693C>G		-1	-1	-1	-1	-1	-1	0
1	10386044	G	A	PASS	0/1	0/0	0/1	intergenic_region	MODIFIER	LOC100686719-LOC111090594	100686719-111090594	intergenic_region	100686719-111090594		-1	n.10386044G>A		-1	-1	-1	-1	-1	-1	0
1	10402318	G	T	PASS	0/1	0/0	0/1	intron_variant	MODIFIER	LOC111090594	111090594	transcript	XR_002615261.1	pseudogene	2	n.309+1457C>A		-1	-1	-1	-1	-1	-1	0
1	10493273	A	AG	PASS	0/1	0/0	0/1	intergenic_region	MODIFIER	LOC111090594-LOC483946	111090594-483946	intergenic_region	111090594-483946		-1	n.10493273_10493274insG		-1	-1	-1	-1	-1	-1	0
1	10664756	C	T	PASS	0/1	0/1	0/0	intergenic_region	MODIFIER	LOC483946-LOC483947	483946-483947	intergenic_region	483946-483947		-1	n.10664756C>T		-1	-1	-1	-1	-1	-1	0
1	10734058	T	TG	PASS	0/1	0/1	0/0	intergenic_region	MODIFIER	LOC483947-LOC100686966	483947-100686966	intergenic_region	483947-100686966		-1	n.10734058_10734059insG		-1	-1	-1	-1	-1	-1	0
1	10788137	CT	C	PASS	0/1	0/0	0/1	intergenic_region	MODIFIER	LOC483947-LOC100686966	483947-100686966	intergenic_region	483947-100686966		-1	n.10788138delT		-1	-1	-1	-1	-1	-1	0
1	10798451	C	T	PASS	0/1	0/1	0/0	intergenic_region	MODIFIER	LOC483947-LOC100686966	483947-100686966	intergenic_region	483947-100686966		-1	n.10798451C>T		-1	-1	-1	-1	-1	-1	0
1	11153267	C	T	PASS	0/1	0/1	0/0	intron_variant	MODIFIER	CDH19	483948	transcript	XM_541068.6	protein_coding	9	c.1453-6940C>T		-1	-1	-1	-1	-1	-1	0
1	11153267	C	T	PASS	0/1	0/1	0/0	intron_variant	MODIFIER	CDH19	483948	transcript	XM_005615336.3	protein_coding	9	c.1444-6940C>T		-1	-1	-1	-1	-1	-1	0
1	11153267	C	T	PASS	0/1	0/1	0/0	intron_variant	MODIFIER	CDH19	483948	transcript	XM_022413663.1	protein_coding	9	c.1453-6940C>T		-1	-1	-1	-1	-1	-1	0
1	11154449	TTA	T	PASS	0/1	0/1	0/0	intron_variant	MODIFIER	CDH19	483948	transcript	XM_541068.6	protein_coding	9	c.1453-5757_1453-5756delTA		-1	-1	-1	-1	-1	-1	0
1	11154449	TTA	T	PASS	0/1	0/1	0/0	intron_variant	MODIFIER	CDH19	483948	transcript	XM_005615336.3	protein_coding	9	c.1444-5757_1444-5756delTA		-1	-1	-1	-1	-1	-1	0
1	11154449	TTA	T	PASS	0/1	0/1	0/0	intron_variant	MODIFIER	CDH19	483948	transcript	XM_022413663.1	protein_coding	9	c.1453-5757_1453-5756delTA		-1	-1	-1	-1	-1	-1	0
1	11185885	G	A	PASS	0/1	0/1	0/0	intergenic_region	MODIFIER	CDH19-LOC102154255	483948-102154255	intergenic_region	483948-102154255		-1	n.11185885G>A		-1	-1	-1	-1	-1	-1	0
1	11240416	T	A	PASS	1/1	0/1	./.	intron_variant	MODIFIER	LOC102154255	102154255	transcript	XR_002622159.1	pseudogene	5	n.644+8219A>T		-1	-1	-1	-1	-1	-1	0
1	11240416	T	A	PASS	1/1	0/1	./.	intron_variant	MODIFIER	LOC102154255	102154255	transcript	XR_002622172.1	pseudogene	5	n.622+8219A>T		-1	-1	-1	-1	-1	-1	0
1	11240416	T	A	PASS	1/1	0/1	./.	intron_variant	MODIFIER	LOC102154255	102154255	transcript	XR_291199.2	pseudogene	4	n.561+8219A>T		-1	-1	-1	-1	-1	-1	0
1	11278623	T	G	PASS	0/1	0/1	0/0	intron_variant	MODIFIER	LOC102154255	102154255	transcript	XR_002622159.1	pseudogene	2	n.285+497A>C		-1	-1	-1	-1	-1	-1	0
1	11278623	T	G	PASS	0/1	0/1	0/0	intron_variant	MODIFIER	LOC102154255	102154255	transcript	XR_002622172.1	pseudogene	2	n.285+497A>C		-1	-1	-1	-1	-1	-1	0
1	11278623	T	G	PASS	0/1	0/1	0/0	intron_variant	MODIFIER	LOC102154255	102154255	transcript	XR_291199.2	pseudogene	2	n.285+497A>C		-1	-1	-1	-1	-1	-1	0
1	11350542	G	A	PASS	0/1	0/1	0/1	intergenic_region	MODIFIER	LOC102154255-LOC111090599	102154255-111090599	intergenic_region	102154255-111090599		-1	n.11350542G>A		-1	-1	-1	-1	-1	-1	0
1	11375123	G	A	PASS	0/1	0/1	0/1	intergenic_region	MODIFIER	LOC102154255-LOC111090599	102154255-111090599	intergenic_region	102154255-111090599		-1	n.11375123G>A		-1	-1	-1	-1	-1	-1	0
1	11399670	A	T	PASS	0/1	0/1	0/0	intergenic_region	MODIFIER	LOC102154255-LOC111090599	102154255-111090599	intergenic_region	102154255-111090599		-1	n.11399670A>T		-1	-1	-1	-1	-1	-1	0
1	11618172	A	T	PASS	0/1	0/1	0/0	intergenic_region	MODIFIER	LOC100684751-CDH7	100684751-483949	intergenic_region	100684751-483949		-1	n.11618172A>T		-1	-1	-1	-1	-1	-1	0
1	11858916	AAGATTCACAGAAGCTTTTT	A	PASS	0/1	0/1	0/0	intron_variant	MODIFIER	LOC111093733	111093733	transcript	XR_002622283.1	pseudogene	3	n.603-9968_603-9950delAAAAAGCTTCTGTGAATCT		-1	-1	-1	-1	-1	-1	0
1	11858916	AAGATTCACAGAAGCTTTTT	A	PASS	0/1	0/1	0/0	intron_variant	MODIFIER	LOC111093733	111093733	transcript	XR_002622269.1	pseudogene	3	n.603-9968_603-9950delAAAAAGCTTCTGTGAATCT		-1	-1	-1	-1	-1	-1	0
1	11861032	C	A	PASS	0/1	0/1	0/0	intron_variant	MODIFIER	LOC111093733	111093733	transcript	XR_002622283.1	pseudogene	3	n.603-12065G>T		-1	-1	-1	-1	-1	-1	0
1	11861032	C	A	PASS	0/1	0/1	0/0	intron_variant	MODIFIER	LOC111093733	111093733	transcript	XR_002622269.1	pseudogene	3	n.603-12065G>T		-1	-1	-1	-1	-1	-1	0
1	11865928	A	T	PASS	0/1	0/1	0/0	intron_variant	MODIFIER	LOC111093733	111093733	transcript	XR_002622283.1	pseudogene	3	n.603-16961T>A		-1	-1	-1	-1	-1	-1	0
1	11865928	A	T	PASS	0/1	0/1	0/0	intron_variant	MODIFIER	LOC111093733	111093733	transcript	XR_002622269.1	pseudogene	3	n.603-16961T>A		-1	-1	-1	-1	-1	-1	0
1	11896172	G	T	PASS	0/1	0/1	0/0	intron_variant	MODIFIER	LOC111093733	111093733	transcript	XR_002622283.1	pseudogene	3	n.602+19273C>A		-1	-1	-1	-1	-1	-1	0
1	11896172	G	T	PASS	0/1	0/1	0/0	intron_variant	MODIFIER	LOC111093733	111093733	transcript	XR_002622269.1	pseudogene	3	n.602+19273C>A		-1	-1	-1	-1	-1	-1	0
1	11979174	A	G	PASS	0/1	0/1	0/0	intergenic_region	MODIFIER	LOC111093733-LOC111093764	111093733-111093764	intergenic_region	111093733-111093764		-1	n.11979174A>G		-1	-1	-1	-1	-1	-1	0
1	12014441	A	T	PASS	0/1	0/1	0/0	intergenic_region	MODIFIER	LOC111093733-LOC111093764	111093733-111093764	intergenic_region	111093733-111093764		-1	n.12014441A>T		-1	-1	-1	-1	-1	-1	0
1	12035528	CT	C	PASS	0/1	0/1	0/0	intergenic_region	MODIFIER	LOC111093733-LOC111093764	111093733-111093764	intergenic_region	111093733-111093764		-1	n.12035529delT		-1	-1	-1	-1	-1	-1	0
1	12040743	T	G	PASS	0/1	0/1	0/0	intergenic_region	MODIFIER	LOC111093733-LOC111093764	111093733-111093764	intergenic_region	111093733-111093764		-1	n.12040743T>G		-1	-1	-1	-1	-1	-1	0
1	12042519	G	A	PASS	0/1	0/1	0/0	intergenic_region	MODIFIER	LOC111093733-LOC111093764	111093733-111093764	intergenic_region	111093733-111093764		-1	n.12042519G>A		-1	-1	-1	-1	-1	-1	0
1	12052038	A	AAAAT	PASS	0/1	0/1	0/0	intergenic_region	MODIFIER	LOC111093733-LOC111093764	111093733-111093764	intergenic_region	111093733-111093764		-1	n.12052038_12052039insAAAT		-1	-1	-1	-1	-1	-1	0
1	12067628	G	A	PASS	0/1	0/1	0/0	intergenic_region	MODIFIER	LOC111093733-LOC111093764	111093733-111093764	intergenic_region	111093733-111093764		-1	n.12067628G>A		-1	-1	-1	-1	-1	-1	0
1	12069039	A	ATCACTTTATTTCTTTTTTTTTTTTTTTTTTTTT	PASS	0/1	0/0	0/0	intergenic_region	MODIFIER	LOC111093733-LOC111093764	111093733-111093764	intergenic_region	111093733-111093764		-1	n.12069039_12069040insTCACTTTATTTCTTTTTTTTTTTTTTTTTTTTT		-1	-1	-1	-1	-1	-1	0
1	12069056	C	T	PASS	0/1	0/1	0/0	intergenic_region	MODIFIER	LOC111093733-LOC111093764	111093733-111093764	intergenic_region	111093733-111093764		-1	n.12069056C>T		-1	-1	-1	-1	-1	-1	0
1	12069909	G	C	PASS	0/1	0/1	0/0	intergenic_region	MODIFIER	LOC111093733-LOC111093764	111093733-111093764	intergenic_region	111093733-111093764		-1	n.12069909G>C		-1	-1	-1	-1	-1	-1	0
1	12070029	A	T	PASS	0/1	0/1	0/0	intergenic_region	MODIFIER	LOC111093733-LOC111093764	111093733-111093764	intergenic_region	111093733-111093764		-1	n.12070029A>T		-1	-1	-1	-1	-1	-1	0
1	12089191	G	A	PASS	0/1	0/1	0/0	intergenic_region	MODIFIER	LOC111093733-LOC111093764	111093733-111093764	intergenic_region	111093733-111093764		-1	n.12089191G>A		-1	-1	-1	-1	-1	-1	0
1	12089468	T	C	PASS	0/1	0/1	0/0	intergenic_region	MODIFIER	LOC111093733-LOC111093764	111093733-111093764	intergenic_region	111093733-111093764		-1	n.12089468T>C		-1	-1	-1	-1	-1	-1	0
1	12109488	C	T	PASS	0/1	0/1	0/0	intergenic_region	MODIFIER	LOC111093733-LOC111093764	111093733-111093764	intergenic_region	111093733-111093764		-1	n.12109488C>T		-1	-1	-1	-1	-1	-1	0
1	12147570	T	A	PASS	0/1	0/1	0/0	intergenic_region	MODIFIER	LOC111093733-LOC111093764	111093733-111093764	intergenic_region	111093733-111093764		-1	n.12147570T>A		-1	-1	-1	-1	-1	-1	0
1	12206612	A	G	PASS	0/1	0/1	0/0	intergenic_region	MODIFIER	LOC111093733-LOC111093764	111093733-111093764	intergenic_region	111093733-111093764		-1	n.12206612A>G		-1	-1	-1	-1	-1	-1	0
1	12214686	G	A	PASS	0/1	0/1	0/0	intergenic_region	MODIFIER	LOC111093733-LOC111093764	111093733-111093764	intergenic_region	111093733-111093764		-1	n.12214686G>A		-1	-1	-1	-1	-1	-1	0
1	12215745	G	A	PASS	0/1	0/1	0/0	intergenic_region	MODIFIER	LOC111093733-LOC111093764	111093733-111093764	intergenic_region	111093733-111093764		-1	n.12215745G>A		-1	-1	-1	-1	-1	-1	0
1	12215754	C	G	PASS	0/1	0/1	0/0	intergenic_region	MODIFIER	LOC111093733-LOC111093764	111093733-111093764	intergenic_region	111093733-111093764		-1	n.12215754C>G		-1	-1	-1	-1	-1	-1	0
1	12241219	G	A	PASS	0/1	0/1	0/0	intergenic_region	MODIFIER	LOC111093733-LOC111093764	111093733-111093764	intergenic_region	111093733-111093764		-1	n.12241219G>A		-1	-1	-1	-1	-1	-1	0
1	12299975	C	T	PASS	0/1	0/1	0/0	intergenic_region	MODIFIER	LOC111093733-LOC111093764	111093733-111093764	intergenic_region	111093733-111093764		-1	n.12299975C>T		-1	-1	-1	-1	-1	-1	0
1	12307953	G	A	PASS	0/1	0/1	0/0	intergenic_region	MODIFIER	LOC111093733-LOC111093764	111093733-111093764	intergenic_region	111093733-111093764		-1	n.12307953G>A		-1	-1	-1	-1	-1	-1	0
1	12314577	T	TG	PASS	0/1	0/1	0/0	intergenic_region	MODIFIER	LOC111093733-LOC111093764	111093733-111093764	intergenic_region	111093733-111093764		-1	n.12314577_12314578insG		-1	-1	-1	-1	-1	-1	0
1	12330998	C	T	PASS	0/1	0/1	0/0	intergenic_region	MODIFIER	LOC111093733-LOC111093764	111093733-111093764	intergenic_region	111093733-111093764		-1	n.12330998C>T		-1	-1	-1	-1	-1	-1	0
1	12331221	T	TAATGCGTCAATGAAAAAAAAATAAATAAATAAATAAAAAAAAAAAAAAAAAAAA	PASS	0/1	0/1	0/0	intergenic_region	MODIFIER	LOC111093733-LOC111093764	111093733-111093764	intergenic_region	111093733-111093764		-1	n.12331221_12331222insAATGCGTCAATGAAAAAAAAATAAATAAATAAATAAAAAAAAAAAAAAAAAAAA		-1	-1	-1	-1	-1	-1	0
1	12336895	C	A	PASS	0/1	0/0	0/0	intergenic_region	MODIFIER	LOC111093733-LOC111093764	111093733-111093764	intergenic_region	111093733-111093764		-1	n.12336895C>A		-1	-1	-1	-1	-1	-1	0
1	12363543	G	A	PASS	0/1	0/1	0/0	intergenic_region	MODIFIER	LOC111093733-LOC111093764	111093733-111093764	intergenic_region	111093733-111093764		-1	n.12363543G>A		-1	-1	-1	-1	-1	-1	0
1	12409645	T	TC	PASS	0/1	0/0	0/0	intergenic_region	MODIFIER	LOC111093733-LOC111093764	111093733-111093764	intergenic_region	111093733-111093764		-1	n.12409645_12409646insC		-1	-1	-1	-1	-1	-1	0
1	12450442	A	G	PASS	0/1	0/1	0/0	intergenic_region	MODIFIER	LOC111093733-LOC111093764	111093733-111093764	intergenic_region	111093733-111093764		-1	n.12450442A>G		-1	-1	-1	-1	-1	-1	0
1	12570895	T	A	PASS	0/1	0/1	0/0	intergenic_region	MODIFIER	LOC111093733-LOC111093764	111093733-111093764	intergenic_region	111093733-111093764		-1	n.12570895T>A		-1	-1	-1	-1	-1	-1	0
1	12673408	A	AG	PASS	0/1	0/1	0/0	intergenic_region	MODIFIER	LOC111093733-LOC111093764	111093733-111093764	intergenic_region	111093733-111093764		-1	n.12673408_12673409insG		-1	-1	-1	-1	-1	-1	0
1	12751013	A	G	PASS	0/1	0/1	0/0	intergenic_region	MODIFIER	LOC111093733-LOC111093764	111093733-111093764	intergenic_region	111093733-111093764		-1	n.12751013A>G		-1	-1	-1	-1	-1	-1	0
1	12756860	A	G	PASS	0/1	0/1	0/0	intergenic_region	MODIFIER	LOC111093733-LOC111093764	111093733-111093764	intergenic_region	111093733-111093764		-1	n.12756860A>G		-1	-1	-1	-1	-1	-1	0
1	12793083	C	A	PASS	0/1	0/1	0/0	intergenic_region	MODIFIER	LOC111093764-LOC111090602	111093764-111090602	intergenic_region	111093764-111090602		-1	n.12793083C>A		-1	-1	-1	-1	-1	-1	0
1	12900490	G	T	PASS	0/1	0/1	0/0	intergenic_region	MODIFIER	LOC111090602-LOC111093811	111090602-111093811	intergenic_region	111090602-111093811		-1	n.12900490G>T		-1	-1	-1	-1	-1	-1	0
1	12930431	G	C	PASS	0/1	0/1	0/0	intergenic_region	MODIFIER	LOC111090602-LOC111093811	111090602-111093811	intergenic_region	111090602-111093811		-1	n.12930431G>C		-1	-1	-1	-1	-1	-1	0
1	13010188	A	G	PASS	0/1	0/1	0/0	intergenic_region	MODIFIER	LOC111090602-LOC111093811	111090602-111093811	intergenic_region	111090602-111093811		-1	n.13010188A>G		-1	-1	-1	-1	-1	-1	0
1	13043917	G	A	PASS	0/1	0/1	0/1	intergenic_region	MODIFIER	LOC111093811-LOC607205	111093811-607205	intergenic_region	111093811-607205		-1	n.13043917G>A		-1	-1	-1	-1	-1	-1	0
1	13064793	C	T	PASS	0/1	0/1	0/0	intergenic_region	MODIFIER	LOC111093811-LOC607205	111093811-607205	intergenic_region	111093811-607205		-1	n.13064793C>T		-1	-1	-1	-1	-1	-1	0
1	13099373	A	G	PASS	0/1	0/1	0/0	intergenic_region	MODIFIER	LOC111093811-LOC607205	111093811-607205	intergenic_region	111093811-607205		-1	n.13099373A>G		-1	-1	-1	-1	-1	-1	0
1	13135695	ACCC	A	PASS	0/1	0/0	./.	intergenic_region	MODIFIER	LOC111093811-LOC607205	111093811-607205	intergenic_region	111093811-607205		-1	n.13135696_13135698delCCC		-1	-1	-1	-1	-1	-1	0
1	13145991	A	AC	PASS	0/1	0/1	0/0	intergenic_region	MODIFIER	LOC111093811-LOC607205	111093811-607205	intergenic_region	111093811-607205		-1	n.13145991_13145992insC		-1	-1	-1	-1	-1	-1	0
1	13204630	G	A	PASS	0/1	0/1	0/0	intergenic_region	MODIFIER	LOC111093811-LOC607205	111093811-607205	intergenic_region	111093811-607205		-1	n.13204630G>A		-1	-1	-1	-1	-1	-1	0
1	13369037	A	T	PASS	0/1	0/1	0/0	intron_variant	MODIFIER	SERPINB7	483952	transcript	XM_005615338.2	protein_coding	1	c.-18-10912T>A		-1	-1	-1	-1	-1	-1	0
1	13369037	A	T	PASS	0/1	0/1	0/0	intron_variant	MODIFIER	LOC111093968	111093968	transcript	XR_002622791.1	pseudogene	1	n.394-263A>T		-1	-1	-1	-1	-1	-1	0
1	13369037	A	T	PASS	0/1	0/1	0/0	intron_variant	MODIFIER	LOC111093968	111093968	transcript	XR_002622802.1	pseudogene	2	n.311-263A>T		-1	-1	-1	-1	-1	-1	0
1	13369037	A	T	PASS	0/1	0/1	0/0	intron_variant	MODIFIER	LOC111093968	111093968	transcript	XR_002622816.1	pseudogene	1	n.394-263A>T		-1	-1	-1	-1	-1	-1	0
1	13374002	T	G	PASS	0/1	0/1	0/0	downstream_gene_variant	MODIFIER	LOC111093968	111093968	transcript	XR_002622816.1	pseudogene	-1	n.*720T>G		-1	-1	-1	-1	-1	-1	720
1	13374002	T	G	PASS	0/1	0/1	0/0	intron_variant	MODIFIER	SERPINB7	483952	transcript	XM_005615338.2	protein_coding	1	c.-18-15877A>C		-1	-1	-1	-1	-1	-1	0
1	13374002	T	G	PASS	0/1	0/1	0/0	intron_variant	MODIFIER	LOC111093968	111093968	transcript	XR_002622791.1	pseudogene	2	n.775-953T>G		-1	-1	-1	-1	-1	-1	0
1	13374002	T	G	PASS	0/1	0/1	0/0	intron_variant	MODIFIER	LOC111093968	111093968	transcript	XR_002622802.1	pseudogene	3	n.692-953T>G		-1	-1	-1	-1	-1	-1	0
1	13395439	G	A	PASS	0/1	0/1	0/0	upstream_gene_variant	MODIFIER	SERPINB7	483952	transcript	XM_005615338.2	protein_coding	-1	c.-37332C>T		-1	-1	-1	-1	-1	-1	2765
1	13395439	G	A	PASS	0/1	0/1	0/0	non_coding_transcript_exon_variant	MODIFIER	SERPINB11	483953	transcript	XR_002623050.1	pseudogene	5	n.481C>T		-1	-1	-1	-1	-1	-1	0
1	13395439	G	A	PASS	0/1	0/1	0/0	non_coding_transcript_exon_variant	MODIFIER	SERPINB11	483953	transcript	XR_002623044.1	pseudogene	13	n.2097C>T		-1	-1	-1	-1	-1	-1	0
1	13395439	G	A	PASS	0/1	0/1	0/0	non_coding_transcript_exon_variant	MODIFIER	SERPINB11	483953	transcript	XR_002622879.1	pseudogene	15	n.2284C>T		-1	-1	-1	-1	-1	-1	0
1	13395439	G	A	PASS	0/1	0/1	0/0	non_coding_transcript_exon_variant	MODIFIER	SERPINB11	483953	transcript	XR_002622847.1	pseudogene	16	n.2842C>T		-1	-1	-1	-1	-1	-1	0
1	13395439	G	A	PASS	0/1	0/1	0/0	non_coding_transcript_exon_variant	MODIFIER	SERPINB11	483953	transcript	XR_002622866.1	pseudogene	16	n.2722C>T		-1	-1	-1	-1	-1	-1	0
1	13395439	G	A	PASS	0/1	0/1	0/0	non_coding_transcript_exon_variant	MODIFIER	SERPINB11	483953	transcript	XR_002622832.1	pseudogene	16	n.2655C>T		-1	-1	-1	-1	-1	-1	0
1	13395439	G	A	PASS	0/1	0/1	0/0	non_coding_transcript_exon_variant	MODIFIER	SERPINB11	483953	transcript	XR_002622910.1	pseudogene	15	n.2485C>T		-1	-1	-1	-1	-1	-1	0
1	13395439	G	A	PASS	0/1	0/1	0/0	non_coding_transcript_exon_variant	MODIFIER	SERPINB11	483953	transcript	XR_002622935.1	pseudogene	15	n.2482C>T		-1	-1	-1	-1	-1	-1	0
1	13395439	G	A	PASS	0/1	0/1	0/0	non_coding_transcript_exon_variant	MODIFIER	SERPINB11	483953	transcript	XR_002622952.1	pseudogene	15	n.2579C>T		-1	-1	-1	-1	-1	-1	0
1	13395439	G	A	PASS	0/1	0/1	0/0	non_coding_transcript_exon_variant	MODIFIER	SERPINB11	483953	transcript	XR_002622978.1	pseudogene	15	n.2541C>T		-1	-1	-1	-1	-1	-1	0
1	13395439	G	A	PASS	0/1	0/1	0/0	non_coding_transcript_exon_variant	MODIFIER	SERPINB11	483953	transcript	XR_002623008.1	pseudogene	16	n.2608C>T		-1	-1	-1	-1	-1	-1	0
1	13395439	G	A	PASS	0/1	0/1	0/0	non_coding_transcript_exon_variant	MODIFIER	SERPINB11	483953	transcript	XR_002623036.1	pseudogene	14	n.2470C>T		-1	-1	-1	-1	-1	-1	0
1	13395439	G	A	PASS	0/1	0/1	0/0	non_coding_transcript_exon_variant	MODIFIER	SERPINB11	483953	transcript	XR_002623048.1	pseudogene	14	n.2356C>T		-1	-1	-1	-1	-1	-1	0
1	13395439	G	A	PASS	0/1	0/1	0/0	non_coding_transcript_exon_variant	MODIFIER	SERPINB11	483953	transcript	XR_002622837.1	pseudogene	17	n.2715C>T		-1	-1	-1	-1	-1	-1	0
1	13395439	G	A	PASS	0/1	0/1	0/0	non_coding_transcript_exon_variant	MODIFIER	SERPINB11	483953	transcript	XR_002622979.1	pseudogene	16	n.2779C>T		-1	-1	-1	-1	-1	-1	0
1	13395439	G	A	PASS	0/1	0/1	0/0	non_coding_transcript_exon_variant	MODIFIER	SERPINB11	483953	transcript	XR_002622993.1	pseudogene	17	n.2846C>T		-1	-1	-1	-1	-1	-1	0
1	13496237	T	G	PASS	0/1	0/1	0/0	missense_variant	MODERATE	SERPINB13	483955	transcript	XM_005615342.3	protein_coding	7	c.736A>C	p.Asn246His	930	2194	736	1302	246	433	0
1	13496237	T	G	PASS	0/1	0/1	0/0	missense_variant	MODERATE	SERPINB13	483955	transcript	XM_022414725.1	protein_coding	6	c.736A>C	p.Asn246His	1242	2506	736	1302	246	433	0
1	13561707	G	C	PASS	0/1	0/1	0/0	intergenic_region	MODIFIER	SERPINB12-SERPINB5	100687047-476177	intergenic_region	100687047-476177		-1	n.13561707G>C		-1	-1	-1	-1	-1	-1	0
1	13598086	G	A	PASS	0/1	0/0	0/0	upstream_gene_variant	MODIFIER	SERPINB5	476177	transcript	XM_022414958.1	protein_coding	-1	c.-14824C>T		-1	-1	-1	-1	-1	-1	820
1	13598086	G	A	PASS	0/1	0/0	0/0	intron_variant	MODIFIER	SERPINB5	476177	transcript	XM_533382.5	protein_coding	2	c.29+3812C>T		-1	-1	-1	-1	-1	-1	0
1	13598086	G	A	PASS	0/1	0/0	0/0	intron_variant	MODIFIER	SERPINB5	476177	transcript	XM_022415006.1	protein_coding	1	c.-141-1291C>T		-1	-1	-1	-1	-1	-1	0
1	13603659	C	T	PASS	0/1	0/1	0/0	upstream_gene_variant	MODIFIER	SERPINB5	476177	transcript	XM_022415006.1	protein_coding	-1	c.-20397G>A		-1	-1	-1	-1	-1	-1	1677
1	13603659	C	T	PASS	0/1	0/1	0/0	intron_variant	MODIFIER	SERPINB5	476177	transcript	XM_533382.5	protein_coding	1	c.-56-1677G>A		-1	-1	-1	-1	-1	-1	0
1	14204807	A	C	QD2	0/1	0/0	0/0	intron_variant	MODIFIER	PHLPP1	476179	transcript	XM_005615667.3	protein_coding	2	c.772+27929T>G		-1	-1	-1	-1	-1	-1	0
1	14610922	A	T	PASS	0/1	0/0	0/0	intron_variant	MODIFIER	KIAA1468	476181	transcript	XM_005615346.3	protein_coding	20	c.2695+529T>A		-1	-1	-1	-1	-1	-1	0
1	14610922	A	T	PASS	0/1	0/0	0/0	intron_variant	MODIFIER	KIAA1468	476181	transcript	XM_005615349.3	protein_coding	20	c.2695+529T>A		-1	-1	-1	-1	-1	-1	0
1	14610922	A	T	PASS	0/1	0/0	0/0	intron_variant	MODIFIER	KIAA1468	476181	transcript	XM_005615348.3	protein_coding	19	c.2671+529T>A		-1	-1	-1	-1	-1	-1	0
1	14610922	A	T	PASS	0/1	0/0	0/0	intron_variant	MODIFIER	KIAA1468	476181	transcript	XM_005615351.3	protein_coding	18	c.2599+529T>A		-1	-1	-1	-1	-1	-1	0
1	14610922	A	T	PASS	0/1	0/0	0/0	intron_variant	MODIFIER	KIAA1468	476181	transcript	XM_005615350.3	protein_coding	19	c.2623+529T>A		-1	-1	-1	-1	-1	-1	0
1	14610922	A	T	PASS	0/1	0/0	0/0	intron_variant	MODIFIER	KIAA1468	476181	transcript	XM_852439.5	protein_coding	19	c.2671+529T>A		-1	-1	-1	-1	-1	-1	0
1	14610922	A	T	PASS	0/1	0/0	0/0	intron_variant	MODIFIER	KIAA1468	476181	transcript	XM_005615347.3	protein_coding	20	c.2695+529T>A		-1	-1	-1	-1	-1	-1	0
1	14610922	A	T	PASS	0/1	0/0	0/0	intron_variant	MODIFIER	KIAA1468	476181	transcript	XM_022415673.1	protein_coding	20	c.2695+529T>A		-1	-1	-1	-1	-1	-1	0
1	14610922	A	T	PASS	0/1	0/0	0/0	intron_variant	MODIFIER	KIAA1468	476181	transcript	XR_002624219.1	pseudogene	20	n.2935+529T>A		-1	-1	-1	-1	-1	-1	0
1	16248265	AAG	A	PASS	0/1	0/1	0/0	intergenic_region	MODIFIER	MC4R-LOC100688291	483961-100688291	intergenic_region	483961-100688291		-1	n.16248266_16248267delAG		-1	-1	-1	-1	-1	-1	0
1	16479139	CT	C	PASS	0/1	0/0	0/0	intergenic_region	MODIFIER	PMAIP1-LOC111094866	100502558-111094866	intergenic_region	100502558-111094866		-1	n.16479140delT		-1	-1	-1	-1	-1	-1	0
1	17038934	A	G	PASS	0/1	0/0	1/1	upstream_gene_variant	MODIFIER	SEC11C	404003	transcript	NM_001003312.1	protein_coding	-1	c.-2855T>C		-1	-1	-1	-1	-1	-1	2785
1	17038934	A	G	PASS	0/1	0/0	1/1	intergenic_region	MODIFIER	SEC11C-LOC610160	404003-610160	intergenic_region	404003-610160		-1	n.17038934A>G		-1	-1	-1	-1	-1	-1	0
1	17107958	C	T	PASS	0/1	0/0	1/1	intron_variant	MODIFIER	LOC610160	610160	transcript	XM_847578.4	protein_coding	6	c.904+227G>A		-1	-1	-1	-1	-1	-1	0
1	17118480	GGCACCCCAGA	G	PASS	0/1	0/0	0/1	intron_variant	MODIFIER	LOC610160	610160	transcript	XM_847578.4	protein_coding	3	c.374-4612_374-4603delTCTGGGGTGC		-1	-1	-1	-1	-1	-1	0
1	17141518	G	T	PASS	0/1	0/0	1/1	intron_variant	MODIFIER	LOC610160	610160	transcript	XM_847578.4	protein_coding	1	c.154+2070C>A		-1	-1	-1	-1	-1	-1	0
1	17175422	C	T	PASS	0/1	0/0	1/1	intron_variant	MODIFIER	ZNF532	476187	transcript	XM_022416430.1	protein_coding	8	c.3147+5499G>A		-1	-1	-1	-1	-1	-1	0
1	17259680	C	G	PASS	0/1	0/0	1/1	upstream_gene_variant	MODIFIER	ZNF532	476187	transcript	XM_022416430.1	protein_coding	-1	c.-48719G>C		-1	-1	-1	-1	-1	-1	2785
1	17259680	C	G	PASS	0/1	0/0	1/1	intergenic_region	MODIFIER	ZNF532-LOC106557891	476187-106557891	intergenic_region	476187-106557891		-1	n.17259680C>G		-1	-1	-1	-1	-1	-1	0
1	17261672	ATTAT	A	PASS	0/1	0/0	1/1	upstream_gene_variant	MODIFIER	ZNF532	476187	transcript	XM_022416430.1	protein_coding	-1	c.-50715_-50712delATAA		-1	-1	-1	-1	-1	-1	4778
1	17261672	ATTAT	A	PASS	0/1	0/0	1/1	intergenic_region	MODIFIER	ZNF532-LOC106557891	476187-106557891	intergenic_region	476187-106557891		-1	n.17261673_17261676delTTAT		-1	-1	-1	-1	-1	-1	0
1	17369748	G	A	PASS	0/1	0/0	1/1	intron_variant	MODIFIER	MALT1	476188	transcript	XM_005615363.3	protein_coding	11	c.1648+2824C>T		-1	-1	-1	-1	-1	-1	0
1	17374432	C	T	PASS	0/1	0/0	1/1	intron_variant	MODIFIER	MALT1	476188	transcript	XM_005615363.3	protein_coding	10	c.1445-1657G>A		-1	-1	-1	-1	-1	-1	0
1	17537633	C	T	PASS	0/1	0/0	1/1	synonymous_variant	LOW	ALPK2	483966	transcript	XM_014108603.2	protein_coding	10	c.5754C>T	p.Leu1918Leu	7015	8155	5754	6348	1918	2115	0
1	17537633	C	T	PASS	0/1	0/0	1/1	synonymous_variant	LOW	ALPK2	483966	transcript	XM_541086.6	protein_coding	11	c.5754C>T	p.Leu1918Leu	6769	7909	5754	6348	1918	2115	0
1	17537633	C	T	PASS	0/1	0/0	1/1	synonymous_variant	LOW	ALPK2	483966	transcript	XM_022416662.1	protein_coding	11	c.5754C>T	p.Leu1918Leu	6977	7816	5754	5898	1918	1965	0
1	17537633	C	T	PASS	0/1	0/0	1/1	synonymous_variant	LOW	ALPK2	483966	transcript	XM_014108663.2	protein_coding	12	c.5754C>T	p.Leu1918Leu	7028	8168	5754	6348	1918	2115	0
1	17537633	C	T	PASS	0/1	0/0	1/1	synonymous_variant	LOW	ALPK2	483966	transcript	XM_014108687.2	protein_coding	13	c.5754C>T	p.Leu1918Leu	7092	8232	5754	6348	1918	2115	0
1	17537633	C	T	PASS	0/1	0/0	1/1	synonymous_variant	LOW	ALPK2	483966	transcript	XM_022416536.1	protein_coding	11	c.5754C>T	p.Leu1918Leu	6977	8117	5754	6348	1918	2115	0
1	17537633	C	T	PASS	0/1	0/0	1/1	synonymous_variant	LOW	ALPK2	483966	transcript	XM_022416610.1	protein_coding	10	c.5754C>T	p.Leu1918Leu	6395	7535	5754	6348	1918	2115	0
1	17537633	C	T	PASS	0/1	0/0	1/1	synonymous_variant	LOW	ALPK2	483966	transcript	XM_005615367.2	protein_coding	7	c.5601C>T	p.Leu1867Leu	5684	6824	5601	6195	1867	2064	0
1	17607567	A	G	PASS	0/1	0/0	1/1	intergenic_region	MODIFIER	LOC111095114-NEDD4L	111095114-476189	intergenic_region	111095114-476189		-1	n.17607567A>G		-1	-1	-1	-1	-1	-1	0
1	17686995	C	T	PASS	0/1	0/0	1/1	intron_variant	MODIFIER	NEDD4L	476189	transcript	XM_014108785.2	protein_coding	12	c.1026+1565G>A		-1	-1	-1	-1	-1	-1	0
1	17686995	C	T	PASS	0/1	0/0	1/1	intron_variant	MODIFIER	NEDD4L	476189	transcript	XM_014108939.2	protein_coding	9	c.762+1565G>A		-1	-1	-1	-1	-1	-1	0
1	17686995	C	T	PASS	0/1	0/0	1/1	intron_variant	MODIFIER	NEDD4L	476189	transcript	XM_014108971.2	protein_coding	11	c.762+1565G>A		-1	-1	-1	-1	-1	-1	0
1	17686995	C	T	PASS	0/1	0/0	1/1	intron_variant	MODIFIER	NEDD4L	476189	transcript	XM_022416697.1	protein_coding	12	c.897+1565G>A		-1	-1	-1	-1	-1	-1	0
1	17686995	C	T	PASS	0/1	0/0	1/1	intron_variant	MODIFIER	NEDD4L	476189	transcript	XM_005615370.3	protein_coding	11	c.966+3259G>A		-1	-1	-1	-1	-1	-1	0
1	17686995	C	T	PASS	0/1	0/0	1/1	intron_variant	MODIFIER	NEDD4L	476189	transcript	XM_005615369.3	protein_coding	12	c.1026+1565G>A		-1	-1	-1	-1	-1	-1	0
1	17686995	C	T	PASS	0/1	0/0	1/1	intron_variant	MODIFIER	NEDD4L	476189	transcript	XM_005615368.3	protein_coding	12	c.1026+1565G>A		-1	-1	-1	-1	-1	-1	0
1	17686995	C	T	PASS	0/1	0/0	1/1	intron_variant	MODIFIER	NEDD4L	476189	transcript	XM_005615375.2	protein_coding	11	c.702+3259G>A		-1	-1	-1	-1	-1	-1	0
1	17686995	C	T	PASS	0/1	0/0	1/1	intron_variant	MODIFIER	NEDD4L	476189	transcript	XM_014109014.1	protein_coding	12	c.762+1565G>A		-1	-1	-1	-1	-1	-1	0
1	17686995	C	T	PASS	0/1	0/0	1/1	intron_variant	MODIFIER	NEDD4L	476189	transcript	XM_533393.5	protein_coding	12	c.762+1565G>A		-1	-1	-1	-1	-1	-1	0
1	17747032	C	T	PASS	0/1	0/0	1/1	intron_variant	MODIFIER	NEDD4L	476189	transcript	XM_014108785.2	protein_coding	4	c.198+27525G>A		-1	-1	-1	-1	-1	-1	0
1	17747032	C	T	PASS	0/1	0/0	1/1	intron_variant	MODIFIER	NEDD4L	476189	transcript	XM_014108939.2	protein_coding	1	c.-67+22687G>A		-1	-1	-1	-1	-1	-1	0
1	17747032	C	T	PASS	0/1	0/0	1/1	intron_variant	MODIFIER	NEDD4L	476189	transcript	XM_014108971.2	protein_coding	3	c.-67+27525G>A		-1	-1	-1	-1	-1	-1	0
1	17747032	C	T	PASS	0/1	0/0	1/1	intron_variant	MODIFIER	NEDD4L	476189	transcript	XM_022416697.1	protein_coding	4	c.69+26748G>A		-1	-1	-1	-1	-1	-1	0
1	17747032	C	T	PASS	0/1	0/0	1/1	intron_variant	MODIFIER	NEDD4L	476189	transcript	XM_005615370.3	protein_coding	4	c.198+27525G>A		-1	-1	-1	-1	-1	-1	0
1	17747032	C	T	PASS	0/1	0/0	1/1	intron_variant	MODIFIER	NEDD4L	476189	transcript	XM_005615369.3	protein_coding	4	c.198+27525G>A		-1	-1	-1	-1	-1	-1	0
1	17747032	C	T	PASS	0/1	0/0	1/1	intron_variant	MODIFIER	NEDD4L	476189	transcript	XM_005615368.3	protein_coding	4	c.198+27525G>A		-1	-1	-1	-1	-1	-1	0
1	17747032	C	T	PASS	0/1	0/0	1/1	intron_variant	MODIFIER	NEDD4L	476189	transcript	XM_005615375.2	protein_coding	4	c.-67+27525G>A		-1	-1	-1	-1	-1	-1	0
1	17747032	C	T	PASS	0/1	0/0	1/1	intron_variant	MODIFIER	NEDD4L	476189	transcript	XM_014109014.1	protein_coding	4	c.-67+27525G>A		-1	-1	-1	-1	-1	-1	0
1	17747032	C	T	PASS	0/1	0/0	1/1	intron_variant	MODIFIER	NEDD4L	476189	transcript	XM_533393.5	protein_coding	4	c.-67+27525G>A		-1	-1	-1	-1	-1	-1	0
1	17753523	TAGG	T	PASS	0/1	0/0	1/1	intron_variant	MODIFIER	NEDD4L	476189	transcript	XM_014108785.2	protein_coding	4	c.198+21031_198+21033delCCT		-1	-1	-1	-1	-1	-1	0
1	17753523	TAGG	T	PASS	0/1	0/0	1/1	intron_variant	MODIFIER	NEDD4L	476189	transcript	XM_014108939.2	protein_coding	1	c.-67+16193_-67+16195delCCT		-1	-1	-1	-1	-1	-1	0
1	17753523	TAGG	T	PASS	0/1	0/0	1/1	intron_variant	MODIFIER	NEDD4L	476189	transcript	XM_014108971.2	protein_coding	3	c.-67+21031_-67+21033delCCT		-1	-1	-1	-1	-1	-1	0
1	17753523	TAGG	T	PASS	0/1	0/0	1/1	intron_variant	MODIFIER	NEDD4L	476189	transcript	XM_022416697.1	protein_coding	4	c.69+20254_69+20256delCCT		-1	-1	-1	-1	-1	-1	0
1	17753523	TAGG	T	PASS	0/1	0/0	1/1	intron_variant	MODIFIER	NEDD4L	476189	transcript	XM_005615370.3	protein_coding	4	c.198+21031_198+21033delCCT		-1	-1	-1	-1	-1	-1	0
1	17753523	TAGG	T	PASS	0/1	0/0	1/1	intron_variant	MODIFIER	NEDD4L	476189	transcript	XM_005615369.3	protein_coding	4	c.198+21031_198+21033delCCT		-1	-1	-1	-1	-1	-1	0
1	17753523	TAGG	T	PASS	0/1	0/0	1/1	intron_variant	MODIFIER	NEDD4L	476189	transcript	XM_005615368.3	protein_coding	4	c.198+21031_198+21033delCCT		-1	-1	-1	-1	-1	-1	0
1	17753523	TAGG	T	PASS	0/1	0/0	1/1	intron_variant	MODIFIER	NEDD4L	476189	transcript	XM_005615375.2	protein_coding	4	c.-67+21031_-67+21033delCCT		-1	-1	-1	-1	-1	-1	0
1	17753523	TAGG	T	PASS	0/1	0/0	1/1	intron_variant	MODIFIER	NEDD4L	476189	transcript	XM_014109014.1	protein_coding	4	c.-67+21031_-67+21033delCCT		-1	-1	-1	-1	-1	-1	0
1	17753523	TAGG	T	PASS	0/1	0/0	1/1	intron_variant	MODIFIER	NEDD4L	476189	transcript	XM_533393.5	protein_coding	4	c.-67+21031_-67+21033delCCT		-1	-1	-1	-1	-1	-1	0
1	17761538	C	T	PASS	0/1	0/0	1/1	intron_variant	MODIFIER	NEDD4L	476189	transcript	XM_014108785.2	protein_coding	4	c.198+13019G>A		-1	-1	-1	-1	-1	-1	0
1	17761538	C	T	PASS	0/1	0/0	1/1	intron_variant	MODIFIER	NEDD4L	476189	transcript	XM_014108939.2	protein_coding	1	c.-67+8181G>A		-1	-1	-1	-1	-1	-1	0
1	17761538	C	T	PASS	0/1	0/0	1/1	intron_variant	MODIFIER	NEDD4L	476189	transcript	XM_014108971.2	protein_coding	3	c.-67+13019G>A		-1	-1	-1	-1	-1	-1	0
1	17761538	C	T	PASS	0/1	0/0	1/1	intron_variant	MODIFIER	NEDD4L	476189	transcript	XM_022416697.1	protein_coding	4	c.69+12242G>A		-1	-1	-1	-1	-1	-1	0
1	17761538	C	T	PASS	0/1	0/0	1/1	intron_variant	MODIFIER	NEDD4L	476189	transcript	XM_005615370.3	protein_coding	4	c.198+13019G>A		-1	-1	-1	-1	-1	-1	0
1	17761538	C	T	PASS	0/1	0/0	1/1	intron_variant	MODIFIER	NEDD4L	476189	transcript	XM_005615369.3	protein_coding	4	c.198+13019G>A		-1	-1	-1	-1	-1	-1	0
1	17761538	C	T	PASS	0/1	0/0	1/1	intron_variant	MODIFIER	NEDD4L	476189	transcript	XM_005615368.3	protein_coding	4	c.198+13019G>A		-1	-1	-1	-1	-1	-1	0
1	17761538	C	T	PASS	0/1	0/0	1/1	intron_variant	MODIFIER	NEDD4L	476189	transcript	XM_005615375.2	protein_coding	4	c.-67+13019G>A		-1	-1	-1	-1	-1	-1	0
1	17761538	C	T	PASS	0/1	0/0	1/1	intron_variant	MODIFIER	NEDD4L	476189	transcript	XM_014109014.1	protein_coding	4	c.-67+13019G>A		-1	-1	-1	-1	-1	-1	0
1	17761538	C	T	PASS	0/1	0/0	1/1	intron_variant	MODIFIER	NEDD4L	476189	transcript	XM_533393.5	protein_coding	4	c.-67+13019G>A		-1	-1	-1	-1	-1	-1	0
1	17909083	T	C	PASS	0/1	0/0	1/1	intergenic_region	MODIFIER	NEDD4L-LOC111097471	476189-111097471	intergenic_region	476189-111097471		-1	n.17909083T>C		-1	-1	-1	-1	-1	-1	0
1	18011618	C	T	PASS	0/1	0/0	1/1	intergenic_region	MODIFIER	NEDD4L-LOC111097471	476189-111097471	intergenic_region	476189-111097471		-1	n.18011618C>T		-1	-1	-1	-1	-1	-1	0
1	18033428	G	A	PASS	0/1	0/0	1/1	intergenic_region	MODIFIER	NEDD4L-LOC111097471	476189-111097471	intergenic_region	476189-111097471		-1	n.18033428G>A		-1	-1	-1	-1	-1	-1	0
1	18163393	C	T	PASS	0/1	0/0	1/1	intron_variant	MODIFIER	ATP8B1	476190	transcript	XM_533394.6	protein_coding	1	c.29+6637C>T		-1	-1	-1	-1	-1	-1	0
1	18163393	C	T	PASS	0/1	0/0	1/1	intron_variant	MODIFIER	ATP8B1	476190	transcript	XM_014109154.2	protein_coding	1	c.-27+6637C>T		-1	-1	-1	-1	-1	-1	0
1	18211554	G	A	PASS	0/1	0/0	1/1	intron_variant	MODIFIER	ATP8B1	476190	transcript	XM_533394.6	protein_coding	1	c.30-3256G>A		-1	-1	-1	-1	-1	-1	0
1	18211554	G	A	PASS	0/1	0/0	1/1	intron_variant	MODIFIER	ATP8B1	476190	transcript	XM_014109154.2	protein_coding	1	c.-26-3252G>A		-1	-1	-1	-1	-1	-1	0
1	18341460	T	A	PASS	0/1	0/0	1/1	downstream_gene_variant	MODIFIER	NARS	607631	transcript	XM_843967.5	protein_coding	-1	c.*4223T>A		-1	-1	-1	-1	-1	-1	3275
1	18341460	T	A	PASS	0/1	0/0	1/1	downstream_gene_variant	MODIFIER	NARS	607631	transcript	XM_014109219.2	protein_coding	-1	c.*4223T>A		-1	-1	-1	-1	-1	-1	3275
1	18341460	T	A	PASS	0/1	0/0	1/1	intergenic_region	MODIFIER	NARS-FECH	607631-610360	intergenic_region	607631-610360		-1	n.18341460T>A		-1	-1	-1	-1	-1	-1	0
1	18348939	AT	A	PASS	0/1	0/0	1/1	upstream_gene_variant	MODIFIER	FECH	610360	transcript	XM_847843.5	protein_coding	-1	c.-3259delT		-1	-1	-1	-1	-1	-1	3244
1	18348939	AT	A	PASS	0/1	0/0	1/1	intergenic_region	MODIFIER	NARS-FECH	607631-610360	intergenic_region	607631-610360		-1	n.18348940delT		-1	-1	-1	-1	-1	-1	0
1	18386286	G	GTTTCAACCCCTT	PASS	0/1	0/0	1/1	downstream_gene_variant	MODIFIER	FECH	610360	transcript	XM_847843.5	protein_coding	-1	c.*3405_*3406insTTTCAACCCCTT		-1	-1	-1	-1	-1	-1	2036
1	18386286	G	GTTTCAACCCCTT	PASS	0/1	0/0	1/1	downstream_gene_variant	MODIFIER	FECH	610360	transcript	XM_022416725.1	protein_coding	-1	c.*3405_*3406insTTTCAACCCCTT		-1	-1	-1	-1	-1	-1	2036
1	18386286	G	GTTTCAACCCCTT	PASS	0/1	0/0	1/1	intergenic_region	MODIFIER	FECH-ONECUT2	610360-483967	intergenic_region	610360-483967		-1	n.18386286_18386287insTTTCAACCCCTT		-1	-1	-1	-1	-1	-1	0
1	18415743	TATTA	T	PASS	0/1	0/0	1/1	intergenic_region	MODIFIER	FECH-ONECUT2	610360-483967	intergenic_region	610360-483967		-1	n.18415744_18415747delATTA		-1	-1	-1	-1	-1	-1	0
1	18495311	C	T	PASS	0/1	0/0	1/1	intergenic_region	MODIFIER	ONECUT2-ST8SIA3	483967-612940	intergenic_region	483967-612940		-1	n.18495311C>T		-1	-1	-1	-1	-1	-1	0
1	18496388	TG	T	PASS	0/1	0/0	1/1	intergenic_region	MODIFIER	ONECUT2-ST8SIA3	483967-612940	intergenic_region	483967-612940		-1	n.18496389delG		-1	-1	-1	-1	-1	-1	0
1	18505315	A	G	PASS	0/1	0/0	1/1	intergenic_region	MODIFIER	ONECUT2-ST8SIA3	483967-612940	intergenic_region	483967-612940		-1	n.18505315A>G		-1	-1	-1	-1	-1	-1	0
1	18505317	AGAGG	A	PASS	0/1	0/0	1/1	intergenic_region	MODIFIER	ONECUT2-ST8SIA3	483967-612940	intergenic_region	483967-612940		-1	n.18505318_18505321delGAGG		-1	-1	-1	-1	-1	-1	0
1	18507204	C	T	PASS	0/1	0/0	1/1	intergenic_region	MODIFIER	ONECUT2-ST8SIA3	483967-612940	intergenic_region	483967-612940		-1	n.18507204C>T		-1	-1	-1	-1	-1	-1	0
1	18529659	G	A	PASS	0/1	0/0	1/1	intergenic_region	MODIFIER	ONECUT2-ST8SIA3	483967-612940	intergenic_region	483967-612940		-1	n.18529659G>A		-1	-1	-1	-1	-1	-1	0
1	18542857	TAGAC	T	PASS	0/1	0/0	1/1	3_prime_UTR_variant	MODIFIER	ST8SIA3	612940	transcript	XM_847888.5	protein_coding	4	c.*7395_*7398delGTCT		-1	-1	-1	-1	-1	-1	7395
1	18720430	C	T	PASS	0/1	0/0	1/1	intergenic_region	MODIFIER	ST8SIA3-WDR7	612940-476191	intergenic_region	612940-476191		-1	n.18720430C>T		-1	-1	-1	-1	-1	-1	0
1	18720439	G	A	PASS	0/1	0/0	1/1	intergenic_region	MODIFIER	ST8SIA3-WDR7	612940-476191	intergenic_region	612940-476191		-1	n.18720439G>A		-1	-1	-1	-1	-1	-1	0
1	18725154	G	A	PASS	0/1	0/0	1/1	intergenic_region	MODIFIER	ST8SIA3-WDR7	612940-476191	intergenic_region	612940-476191		-1	n.18725154G>A		-1	-1	-1	-1	-1	-1	0
1	18725921	C	T	PASS	0/1	0/0	1/1	intergenic_region	MODIFIER	ST8SIA3-WDR7	612940-476191	intergenic_region	612940-476191		-1	n.18725921C>T		-1	-1	-1	-1	-1	-1	0
1	18728023	G	A	PASS	0/1	0/0	1/1	intergenic_region	MODIFIER	ST8SIA3-WDR7	612940-476191	intergenic_region	612940-476191		-1	n.18728023G>A		-1	-1	-1	-1	-1	-1	0
1	18732492	C	T	PASS	0/1	0/0	1/1	intergenic_region	MODIFIER	ST8SIA3-WDR7	612940-476191	intergenic_region	612940-476191		-1	n.18732492C>T		-1	-1	-1	-1	-1	-1	0
1	18732714	CAG	C	PASS	0/1	0/0	1/1	intergenic_region	MODIFIER	ST8SIA3-WDR7	612940-476191	intergenic_region	612940-476191		-1	n.18732715_18732716delAG		-1	-1	-1	-1	-1	-1	0
1	18732841	GAGAT	G	PASS	0/1	0/0	1/1	intergenic_region	MODIFIER	ST8SIA3-WDR7	612940-476191	intergenic_region	612940-476191		-1	n.18732842_18732845delAGAT		-1	-1	-1	-1	-1	-1	0
1	18732874	G	T	PASS	0/1	0/0	1/1	intergenic_region	MODIFIER	ST8SIA3-WDR7	612940-476191	intergenic_region	612940-476191		-1	n.18732874G>T		-1	-1	-1	-1	-1	-1	0
1	18733190	C	T	PASS	0/1	0/0	1/1	intergenic_region	MODIFIER	ST8SIA3-WDR7	612940-476191	intergenic_region	612940-476191		-1	n.18733190C>T		-1	-1	-1	-1	-1	-1	0
1	18733191	C	T	PASS	0/1	0/0	1/1	intergenic_region	MODIFIER	ST8SIA3-WDR7	612940-476191	intergenic_region	612940-476191		-1	n.18733191C>T		-1	-1	-1	-1	-1	-1	0
1	18733234	G	A	PASS	0/1	0/0	1/1	intergenic_region	MODIFIER	ST8SIA3-WDR7	612940-476191	intergenic_region	612940-476191		-1	n.18733234G>A		-1	-1	-1	-1	-1	-1	0
1	18734421	G	A	PASS	0/1	0/0	1/1	intergenic_region	MODIFIER	ST8SIA3-WDR7	612940-476191	intergenic_region	612940-476191		-1	n.18734421G>A		-1	-1	-1	-1	-1	-1	0
1	18944146	C	T	PASS	0/1	0/0	1/1	intron_variant	MODIFIER	WDR7	476191	transcript	XM_005615377.3	protein_coding	23	c.3544+10235G>A		-1	-1	-1	-1	-1	-1	0
1	18944146	C	T	PASS	0/1	0/0	1/1	intron_variant	MODIFIER	WDR7	476191	transcript	XM_022416730.1	protein_coding	22	c.3544+10235G>A		-1	-1	-1	-1	-1	-1	0
1	18944146	C	T	PASS	0/1	0/0	1/1	intron_variant	MODIFIER	WDR7	476191	transcript	XM_005615379.3	protein_coding	22	c.3517+10235G>A		-1	-1	-1	-1	-1	-1	0
1	18944146	C	T	PASS	0/1	0/0	1/1	intron_variant	MODIFIER	WDR7	476191	transcript	XM_005615380.3	protein_coding	22	c.3445+10235G>A		-1	-1	-1	-1	-1	-1	0
1	18944146	C	T	PASS	0/1	0/0	1/1	intron_variant	MODIFIER	WDR7	476191	transcript	XM_022416736.1	protein_coding	23	c.3544+10235G>A		-1	-1	-1	-1	-1	-1	0
1	18944146	C	T	PASS	0/1	0/0	1/1	intron_variant	MODIFIER	WDR7	476191	transcript	XM_022416737.1	protein_coding	23	c.3545-8860G>A		-1	-1	-1	-1	-1	-1	0
1	19265104	C	G	PASS	0/1	0/0	1/1	intron_variant	MODIFIER	LOC111095152	111095152	transcript	XR_002624934.1	pseudogene	2	n.618+1839C>G		-1	-1	-1	-1	-1	-1	0
1	19265104	C	G	PASS	0/1	0/0	1/1	intron_variant	MODIFIER	LOC111095152	111095152	transcript	XR_002624936.1	pseudogene	2	n.511+1839C>G		-1	-1	-1	-1	-1	-1	0
1	19276340	G	A	PASS	0/1	0/0	1/1	downstream_gene_variant	MODIFIER	LOC111095152	111095152	transcript	XR_002624934.1	pseudogene	-1	n.*3929G>A		-1	-1	-1	-1	-1	-1	3929
1	19276340	G	A	PASS	0/1	0/0	1/1	downstream_gene_variant	MODIFIER	LOC111095152	111095152	transcript	XR_002624936.1	pseudogene	-1	n.*3929G>A		-1	-1	-1	-1	-1	-1	3929
1	19276340	G	A	PASS	0/1	0/0	1/1	intron_variant	MODIFIER	LOC111095155	111095155	transcript	XR_002624937.1	pseudogene	1	n.1442+1978G>A		-1	-1	-1	-1	-1	-1	0
1	19276340	G	A	PASS	0/1	0/0	1/1	intron_variant	MODIFIER	LOC111095155	111095155	transcript	XR_002624938.1	pseudogene	1	n.1442+1978G>A		-1	-1	-1	-1	-1	-1	0
1	19472961	G	A	PASS	0/1	0/0	1/1	intron_variant	MODIFIER	LOC102153304	102153304	transcript	XR_291211.2	pseudogene	2	n.307-2586G>A		-1	-1	-1	-1	-1	-1	0
1	19660733	T	C	PASS	0/1	0/0	1/1	intergenic_region	MODIFIER	LOC111090616-LOC102153337	111090616-102153337	intergenic_region	111090616-102153337		-1	n.19660733T>C		-1	-1	-1	-1	-1	-1	0
1	19736157	G	A	PASS	0/1	0/0	1/1	intergenic_region	MODIFIER	LOC111090616-LOC102153337	111090616-102153337	intergenic_region	111090616-102153337		-1	n.19736157G>A		-1	-1	-1	-1	-1	-1	0
1	19775865	A	T	PASS	0/1	0/0	1/1	intergenic_region	MODIFIER	LOC111090616-LOC102153337	111090616-102153337	intergenic_region	111090616-102153337		-1	n.19775865A>T		-1	-1	-1	-1	-1	-1	0
1	19902795	T	C	PASS	0/1	0/0	1/1	intergenic_region	MODIFIER	LOC102153337-TCF4	102153337-403949	intergenic_region	102153337-403949		-1	n.19902795T>C		-1	-1	-1	-1	-1	-1	0
1	19934399	G	A	PASS	0/1	0/0	1/1	intergenic_region	MODIFIER	LOC102153337-TCF4	102153337-403949	intergenic_region	102153337-403949		-1	n.19934399G>A		-1	-1	-1	-1	-1	-1	0
1	19988773	C	A	PASS	0/1	0/1	1/1	intergenic_region	MODIFIER	LOC102153337-TCF4	102153337-403949	intergenic_region	102153337-403949		-1	n.19988773C>A		-1	-1	-1	-1	-1	-1	0
1	19990138	C	A	PASS	0/1	0/0	1/1	intergenic_region	MODIFIER	LOC102153337-TCF4	102153337-403949	intergenic_region	102153337-403949		-1	n.19990138C>A		-1	-1	-1	-1	-1	-1	0
1	20190181	T	G	PASS	0/1	0/0	1/1	intron_variant	MODIFIER	TCF4	403949	transcript	NM_001003268.1	protein_coding	4	c.232+5147T>G		-1	-1	-1	-1	-1	-1	0
1	20204236	G	C	PASS	0/1	0/0	1/1	intron_variant	MODIFIER	TCF4	403949	transcript	NM_001003268.1	protein_coding	4	c.232+19202G>C		-1	-1	-1	-1	-1	-1	0
1	20206544	G	A	PASS	0/1	0/0	1/1	intron_variant	MODIFIER	TCF4	403949	transcript	NM_001003268.1	protein_coding	4	c.232+21510G>A		-1	-1	-1	-1	-1	-1	0
1	20239663	T	C	PASS	0/1	0/0	1/1	intron_variant	MODIFIER	TCF4	403949	transcript	NM_001003268.1	protein_coding	4	c.233-1171T>C		-1	-1	-1	-1	-1	-1	0
1	20320166	A	AT	PASS	0/1	0/0	1/1	intron_variant	MODIFIER	TCF4	403949	transcript	NM_001003268.1	protein_coding	7	c.474+27431_474+27432insT		-1	-1	-1	-1	-1	-1	0
1	20387769	T	A	PASS	0/1	0/0	1/1	intron_variant	MODIFIER	TCF4	403949	transcript	NM_001003268.1	protein_coding	14	c.1068+281T>A		-1	-1	-1	-1	-1	-1	0
1	20420993	A	C	PASS	0/1	0/0	./.	downstream_gene_variant	MODIFIER	TCF4	403949	transcript	NM_001003268.1	protein_coding	-1	c.*4038A>C		-1	-1	-1	-1	-1	-1	3626
1	20420993	A	C	PASS	0/1	0/0	./.	intergenic_region	MODIFIER	TCF4-CCDC68	403949-483973	intergenic_region	403949-483973		-1	n.20420993A>C		-1	-1	-1	-1	-1	-1	0
1	20567797	T	C	PASS	0/1	0/0	1/1	intergenic_region	MODIFIER	TCF4-CCDC68	403949-483973	intergenic_region	403949-483973		-1	n.20567797T>C		-1	-1	-1	-1	-1	-1	0
1	20693331	T	C	PASS	0/1	0/0	1/1	upstream_gene_variant	MODIFIER	LOC111095166	111095166	transcript	XR_002624964.1	pseudogene	-1	n.-4585A>G		-1	-1	-1	-1	-1	-1	4585
1	20693331	T	C	PASS	0/1	0/0	1/1	downstream_gene_variant	MODIFIER	CCDC68	483973	transcript	XM_005615381.3	protein_coding	-1	c.*5596T>C		-1	-1	-1	-1	-1	-1	4716
1	20693331	T	C	PASS	0/1	0/0	1/1	downstream_gene_variant	MODIFIER	RAB27B	483974	transcript	XM_005615384.3	protein_coding	-1	c.*7855A>G		-1	-1	-1	-1	-1	-1	1769
1	20693331	T	C	PASS	0/1	0/0	1/1	downstream_gene_variant	MODIFIER	CCDC68	483973	transcript	XM_005615382.3	protein_coding	-1	c.*5596T>C		-1	-1	-1	-1	-1	-1	4716
1	20693331	T	C	PASS	0/1	0/0	1/1	downstream_gene_variant	MODIFIER	RAB27B	483974	transcript	XM_005615385.2	protein_coding	-1	c.*7855A>G		-1	-1	-1	-1	-1	-1	1769
1	20693331	T	C	PASS	0/1	0/0	1/1	downstream_gene_variant	MODIFIER	RAB27B	483974	transcript	XM_541092.4	protein_coding	-1	c.*7855A>G		-1	-1	-1	-1	-1	-1	1769
1	20693331	T	C	PASS	0/1	0/0	1/1	intergenic_region	MODIFIER	LOC111095166-RAB27B	111095166-483974	intergenic_region	111095166-483974		-1	n.20693331T>C		-1	-1	-1	-1	-1	-1	0
1	20726043	A	G	PASS	0/1	0/0	1/1	intron_variant	MODIFIER	RAB27B	483974	transcript	XM_005615384.3	protein_coding	1	c.-19-13123T>C		-1	-1	-1	-1	-1	-1	0
1	20726043	A	G	PASS	0/1	0/0	1/1	intron_variant	MODIFIER	RAB27B	483974	transcript	XM_005615385.2	protein_coding	1	c.-149-12460T>C		-1	-1	-1	-1	-1	-1	0
1	20726043	A	G	PASS	0/1	0/0	1/1	intron_variant	MODIFIER	RAB27B	483974	transcript	XM_541092.4	protein_coding	1	c.-19-13123T>C		-1	-1	-1	-1	-1	-1	0
1	20760732	T	G	PASS	0/1	0/0	1/1	intron_variant	MODIFIER	RAB27B	483974	transcript	XM_005615385.2	protein_coding	1	c.-149-47149A>C		-1	-1	-1	-1	-1	-1	0
1	20760732	T	G	PASS	0/1	0/0	1/1	intron_variant	MODIFIER	RAB27B	483974	transcript	XM_541092.4	protein_coding	1	c.-19-47812A>C		-1	-1	-1	-1	-1	-1	0
1	20880240	C	T	PASS	0/1	0/0	1/1	intergenic_region	MODIFIER	LOC102154183-LOC610632	102154183-610632	intergenic_region	102154183-610632		-1	n.20880240C>T		-1	-1	-1	-1	-1	-1	0
1	20920551	G	T	PASS	0/1	0/0	1/1	intergenic_region	MODIFIER	LOC610632-LOC610642	610632-610642	intergenic_region	610632-610642		-1	n.20920551G>T		-1	-1	-1	-1	-1	-1	0
1	20928419	C	T	PASS	0/1	0/0	1/1	intergenic_region	MODIFIER	LOC610632-LOC610642	610632-610642	intergenic_region	610632-610642		-1	n.20928419C>T		-1	-1	-1	-1	-1	-1	0
1	20941115	G	C	QD2	0/1	0/0	0/0	missense_variant	MODERATE	LOC610642	610642	transcript	XM_005615675.2	protein_coding	4	c.827C>G	p.Thr276Ser	827	3170	827	1671	276	556	0
1	20943474	C	T	PASS	0/1	0/0	1/1	intron_variant	MODIFIER	LOC610642	610642	transcript	XM_005615675.2	protein_coding	3	c.411+1064G>A		-1	-1	-1	-1	-1	-1	0
1	20952871	TA	T	PASS	0/1	0/0	1/1	intron_variant	MODIFIER	LOC610642	610642	transcript	XM_005615675.2	protein_coding	1	c.167-4230delT		-1	-1	-1	-1	-1	-1	0
1	20958885	G	C	PASS	0/1	0/0	1/1	intron_variant	MODIFIER	LOC610642	610642	transcript	XM_005615675.2	protein_coding	1	c.167-10243C>G		-1	-1	-1	-1	-1	-1	0
1	21065272	A	G	PASS	0/1	0/0	1/1	intron_variant	MODIFIER	LOC102154335	102154335	transcript	XM_022416809.1	protein_coding	8	c.1021-57T>C		-1	-1	-1	-1	-1	-1	0
1	21065272	A	G	PASS	0/1	0/0	1/1	intron_variant	MODIFIER	LOC102154335	102154335	transcript	XR_001315039.2	pseudogene	9	n.1835-57T>C		-1	-1	-1	-1	-1	-1	0
1	21065272	A	G	PASS	0/1	0/0	1/1	intron_variant	MODIFIER	LOC102154335	102154335	transcript	XR_002625002.1	pseudogene	8	n.2031-57T>C		-1	-1	-1	-1	-1	-1	0
1	21065272	A	G	PASS	0/1	0/0	1/1	intron_variant	MODIFIER	LOC102154335	102154335	transcript	XR_002625004.1	pseudogene	8	n.2031-57T>C		-1	-1	-1	-1	-1	-1	0
1	21065272	A	G	PASS	0/1	0/0	1/1	intron_variant	MODIFIER	LOC102154335	102154335	transcript	XR_002625007.1	pseudogene	8	n.2031-57T>C		-1	-1	-1	-1	-1	-1	0
1	21065272	A	G	PASS	0/1	0/0	1/1	intron_variant	MODIFIER	LOC102154335	102154335	transcript	XR_002625011.1	pseudogene	8	n.2034-57T>C		-1	-1	-1	-1	-1	-1	0
1	21296784	C	T	PASS	0/1	0/0	1/1	intergenic_region	MODIFIER	MBD2-LOC106559491	483975-106559491	intergenic_region	483975-106559491		-1	n.21296784C>T		-1	-1	-1	-1	-1	-1	0
1	21428706	T	G	PASS	0/1	0/0	1/1	intergenic_region	MODIFIER	MBD2-LOC106559491	483975-106559491	intergenic_region	483975-106559491		-1	n.21428706T>G		-1	-1	-1	-1	-1	-1	0
1	21615976	AT	A	PASS	0/1	0/0	1/1	intergenic_region	MODIFIER	LOC102154621-DCC	102154621-483976	intergenic_region	102154621-483976		-1	n.21615977delT		-1	-1	-1	-1	-1	-1	0
1	21615978	T	A	PASS	0/1	0/0	1/1	intergenic_region	MODIFIER	LOC102154621-DCC	102154621-483976	intergenic_region	102154621-483976		-1	n.21615978T>A		-1	-1	-1	-1	-1	-1	0
1	21689742	A	G	PASS	0/1	0/0	1/1	intergenic_region	MODIFIER	LOC102154621-DCC	102154621-483976	intergenic_region	102154621-483976		-1	n.21689742A>G		-1	-1	-1	-1	-1	-1	0
1	21694008	T	G	PASS	0/1	0/0	1/1	intergenic_region	MODIFIER	LOC102154621-DCC	102154621-483976	intergenic_region	102154621-483976		-1	n.21694008T>G		-1	-1	-1	-1	-1	-1	0
1	21698563	A	G	PASS	0/1	0/0	1/1	intergenic_region	MODIFIER	LOC102154621-DCC	102154621-483976	intergenic_region	102154621-483976		-1	n.21698563A>G		-1	-1	-1	-1	-1	-1	0
1	21714950	T	TA	PASS	0/1	0/0	1/1	intergenic_region	MODIFIER	LOC102154621-DCC	102154621-483976	intergenic_region	102154621-483976		-1	n.21714950_21714951insA		-1	-1	-1	-1	-1	-1	0
1	21727917	T	C	PASS	0/1	0/0	1/1	intergenic_region	MODIFIER	LOC102154621-DCC	102154621-483976	intergenic_region	102154621-483976		-1	n.21727917T>C		-1	-1	-1	-1	-1	-1	0
1	21746483	CT	C	PASS	0/1	0/0	1/1	intergenic_region	MODIFIER	LOC102154621-DCC	102154621-483976	intergenic_region	102154621-483976		-1	n.21746484delT		-1	-1	-1	-1	-1	-1	0
1	21746487	CTTTCTTTCTTT	C	PASS	0/1	0/0	1/1	intergenic_region	MODIFIER	LOC102154621-DCC	102154621-483976	intergenic_region	102154621-483976		-1	n.21746488_21746498delTTTCTTTCTTT		-1	-1	-1	-1	-1	-1	0
1	21747498	CAAAT	C	PASS	0/1	0/0	1/1	intergenic_region	MODIFIER	LOC102154621-DCC	102154621-483976	intergenic_region	102154621-483976		-1	n.21747499_21747502delAAAT		-1	-1	-1	-1	-1	-1	0
1	21752733	T	A	PASS	0/1	0/0	1/1	intergenic_region	MODIFIER	LOC102154621-DCC	102154621-483976	intergenic_region	102154621-483976		-1	n.21752733T>A		-1	-1	-1	-1	-1	-1	0
1	21754752	G	GAA	PASS	0/1	0/0	1/1	intergenic_region	MODIFIER	LOC102154621-DCC	102154621-483976	intergenic_region	102154621-483976		-1	n.21754752_21754753insAA		-1	-1	-1	-1	-1	-1	0
1	21774176	A	T	PASS	0/1	0/0	1/1	intergenic_region	MODIFIER	LOC102154621-DCC	102154621-483976	intergenic_region	102154621-483976		-1	n.21774176A>T		-1	-1	-1	-1	-1	-1	0
1	21792345	A	G	PASS	0/1	0/0	1/1	3_prime_UTR_variant	MODIFIER	DCC	483976	transcript	XM_014110275.2	protein_coding	28	c.*1983T>C		-1	-1	-1	-1	-1	-1	1983
1	21792345	A	G	PASS	0/1	0/0	1/1	3_prime_UTR_variant	MODIFIER	DCC	483976	transcript	XM_022416893.1	protein_coding	28	c.*1983T>C		-1	-1	-1	-1	-1	-1	1983
1	21792345	A	G	PASS	0/1	0/0	1/1	3_prime_UTR_variant	MODIFIER	DCC	483976	transcript	XM_014110301.2	protein_coding	28	c.*1983T>C		-1	-1	-1	-1	-1	-1	1983
1	21792449	C	T	PASS	0/1	0/0	1/1	3_prime_UTR_variant	MODIFIER	DCC	483976	transcript	XM_014110275.2	protein_coding	28	c.*1879G>A		-1	-1	-1	-1	-1	-1	1879
1	21792449	C	T	PASS	0/1	0/0	1/1	3_prime_UTR_variant	MODIFIER	DCC	483976	transcript	XM_022416893.1	protein_coding	28	c.*1879G>A		-1	-1	-1	-1	-1	-1	1879
1	21792449	C	T	PASS	0/1	0/0	1/1	3_prime_UTR_variant	MODIFIER	DCC	483976	transcript	XM_014110301.2	protein_coding	28	c.*1879G>A		-1	-1	-1	-1	-1	-1	1879
1	21842480	AAAAATAAATAAAAAT	A	PASS	0/1	0/0	1/1	intron_variant	MODIFIER	DCC	483976	transcript	XM_014110275.2	protein_coding	24	c.3583+7963_3583+7977delATTTTTATTTATTTT		-1	-1	-1	-1	-1	-1	0
1	21842480	AAAAATAAATAAAAAT	A	PASS	0/1	0/0	1/1	intron_variant	MODIFIER	DCC	483976	transcript	XM_022416893.1	protein_coding	24	c.3280+7963_3280+7977delATTTTTATTTATTTT		-1	-1	-1	-1	-1	-1	0
1	21842480	AAAAATAAATAAAAAT	A	PASS	0/1	0/0	1/1	intron_variant	MODIFIER	DCC	483976	transcript	XM_014110301.2	protein_coding	24	c.3280+7963_3280+7977delATTTTTATTTATTTT		-1	-1	-1	-1	-1	-1	0
1	21892090	T	C	PASS	0/1	0/0	1/1	intron_variant	MODIFIER	DCC	483976	transcript	XM_014110275.2	protein_coding	19	c.2978-1324A>G		-1	-1	-1	-1	-1	-1	0
1	21892090	T	C	PASS	0/1	0/0	1/1	intron_variant	MODIFIER	DCC	483976	transcript	XM_022416893.1	protein_coding	19	c.2675-1324A>G		-1	-1	-1	-1	-1	-1	0
1	21892090	T	C	PASS	0/1	0/0	1/1	intron_variant	MODIFIER	DCC	483976	transcript	XM_014110301.2	protein_coding	19	c.2675-1324A>G		-1	-1	-1	-1	-1	-1	0
1	21926197	A	G	PASS	0/1	0/0	1/1	intron_variant	MODIFIER	DCC	483976	transcript	XM_014110275.2	protein_coding	14	c.2207-7554T>C		-1	-1	-1	-1	-1	-1	0
1	21926197	A	G	PASS	0/1	0/0	1/1	intron_variant	MODIFIER	DCC	483976	transcript	XM_022416893.1	protein_coding	14	c.1904-7554T>C		-1	-1	-1	-1	-1	-1	0
1	21926197	A	G	PASS	0/1	0/0	1/1	intron_variant	MODIFIER	DCC	483976	transcript	XM_014110301.2	protein_coding	14	c.1904-7554T>C		-1	-1	-1	-1	-1	-1	0
1	21938451	T	C	PASS	0/1	0/0	1/1	intron_variant	MODIFIER	DCC	483976	transcript	XM_014110275.2	protein_coding	14	c.2206+13789A>G		-1	-1	-1	-1	-1	-1	0
1	21938451	T	C	PASS	0/1	0/0	1/1	intron_variant	MODIFIER	DCC	483976	transcript	XM_022416893.1	protein_coding	14	c.1903+13789A>G		-1	-1	-1	-1	-1	-1	0
1	21938451	T	C	PASS	0/1	0/0	1/1	intron_variant	MODIFIER	DCC	483976	transcript	XM_014110301.2	protein_coding	14	c.1903+13789A>G		-1	-1	-1	-1	-1	-1	0
1	21982827	G	A	PASS	0/1	0/0	1/1	intron_variant	MODIFIER	DCC	483976	transcript	XM_014110275.2	protein_coding	12	c.1900+660C>T		-1	-1	-1	-1	-1	-1	0
1	21982827	G	A	PASS	0/1	0/0	1/1	intron_variant	MODIFIER	DCC	483976	transcript	XM_022416893.1	protein_coding	12	c.1597+660C>T		-1	-1	-1	-1	-1	-1	0
1	21982827	G	A	PASS	0/1	0/0	1/1	intron_variant	MODIFIER	DCC	483976	transcript	XM_014110301.2	protein_coding	12	c.1597+660C>T		-1	-1	-1	-1	-1	-1	0
1	21991797	A	C	PASS	0/1	0/1	0/0	intron_variant	MODIFIER	DCC	483976	transcript	XM_014110275.2	protein_coding	11	c.1759-8169T>G		-1	-1	-1	-1	-1	-1	0
1	21991797	A	C	PASS	0/1	0/1	0/0	intron_variant	MODIFIER	DCC	483976	transcript	XM_022416893.1	protein_coding	11	c.1456-8169T>G		-1	-1	-1	-1	-1	-1	0
1	21991797	A	C	PASS	0/1	0/1	0/0	intron_variant	MODIFIER	DCC	483976	transcript	XM_014110301.2	protein_coding	11	c.1456-8169T>G		-1	-1	-1	-1	-1	-1	0
1	22026582	T	A	PASS	0/1	0/0	1/1	intron_variant	MODIFIER	DCC	483976	transcript	XM_014110275.2	protein_coding	11	c.1758+42493A>T		-1	-1	-1	-1	-1	-1	0
1	22026582	T	A	PASS	0/1	0/0	1/1	intron_variant	MODIFIER	DCC	483976	transcript	XM_022416893.1	protein_coding	11	c.1455+42493A>T		-1	-1	-1	-1	-1	-1	0
1	22026582	T	A	PASS	0/1	0/0	1/1	intron_variant	MODIFIER	DCC	483976	transcript	XM_014110301.2	protein_coding	11	c.1455+42493A>T		-1	-1	-1	-1	-1	-1	0
1	22149990	C	T	PASS	0/1	0/0	1/1	intron_variant	MODIFIER	DCC	483976	transcript	XM_014110275.2	protein_coding	6	c.1109-27783G>A		-1	-1	-1	-1	-1	-1	0
1	22149990	C	T	PASS	0/1	0/0	1/1	intron_variant	MODIFIER	DCC	483976	transcript	XM_022416893.1	protein_coding	6	c.806-27783G>A		-1	-1	-1	-1	-1	-1	0
1	22149990	C	T	PASS	0/1	0/0	1/1	intron_variant	MODIFIER	DCC	483976	transcript	XM_014110301.2	protein_coding	6	c.806-27783G>A		-1	-1	-1	-1	-1	-1	0
1	22178009	G	C	PASS	0/1	0/0	1/1	intron_variant	MODIFIER	DCC	483976	transcript	XM_014110275.2	protein_coding	6	c.1108+33347C>G		-1	-1	-1	-1	-1	-1	0
1	22178009	G	C	PASS	0/1	0/0	1/1	intron_variant	MODIFIER	DCC	483976	transcript	XM_022416893.1	protein_coding	6	c.805+33347C>G		-1	-1	-1	-1	-1	-1	0
1	22178009	G	C	PASS	0/1	0/0	1/1	intron_variant	MODIFIER	DCC	483976	transcript	XM_014110301.2	protein_coding	6	c.805+33347C>G		-1	-1	-1	-1	-1	-1	0
1	22289355	C	T	PASS	0/1	0/0	1/1	intron_variant	MODIFIER	DCC	483976	transcript	XM_014110275.2	protein_coding	4	c.832+69859G>A		-1	-1	-1	-1	-1	-1	0
1	22289355	C	T	PASS	0/1	0/0	1/1	intron_variant	MODIFIER	DCC	483976	transcript	XM_022416893.1	protein_coding	4	c.529+69859G>A		-1	-1	-1	-1	-1	-1	0
1	22289355	C	T	PASS	0/1	0/0	1/1	intron_variant	MODIFIER	DCC	483976	transcript	XM_014110301.2	protein_coding	4	c.529+69859G>A		-1	-1	-1	-1	-1	-1	0
1	22295686	CTT	C	PASS	0/1	0/0	1/1	upstream_gene_variant	MODIFIER	LOC106558192	106558192	transcript	106558192	pseudogene	-1	n.-2417_-2416delTT		-1	-1	-1	-1	-1	-1	2417
1	22295686	CTT	C	PASS	0/1	0/0	1/1	intron_variant	MODIFIER	DCC	483976	transcript	XM_014110275.2	protein_coding	4	c.832+63526_832+63527delAA		-1	-1	-1	-1	-1	-1	0
1	22295686	CTT	C	PASS	0/1	0/0	1/1	intron_variant	MODIFIER	DCC	483976	transcript	XM_022416893.1	protein_coding	4	c.529+63526_529+63527delAA		-1	-1	-1	-1	-1	-1	0
1	22295686	CTT	C	PASS	0/1	0/0	1/1	intron_variant	MODIFIER	DCC	483976	transcript	XM_014110301.2	protein_coding	4	c.529+63526_529+63527delAA		-1	-1	-1	-1	-1	-1	0
1	23116551	A	T	PASS	0/1	0/0	1/1	intergenic_region	MODIFIER	LOC111090624-LOC100683470	111090624-100683470	intergenic_region	111090624-100683470		-1	n.23116551A>T		-1	-1	-1	-1	-1	-1	0
1	23198956	A	G	QD2	0/1	0/1	0/0	intergenic_region	MODIFIER	LOC111090624-LOC100683470	111090624-100683470	intergenic_region	111090624-100683470		-1	n.23198956A>G		-1	-1	-1	-1	-1	-1	0
1	23202379	T	C	PASS	0/1	0/0	1/1	intergenic_region	MODIFIER	LOC111090624-LOC100683470	111090624-100683470	intergenic_region	111090624-100683470		-1	n.23202379T>C		-1	-1	-1	-1	-1	-1	0
1	23232371	A	T	PASS	0/1	0/0	1/1	intergenic_region	MODIFIER	LOC111090624-LOC100683470	111090624-100683470	intergenic_region	111090624-100683470		-1	n.23232371A>T		-1	-1	-1	-1	-1	-1	0
1	23237790	G	A	PASS	0/1	0/0	1/1	intergenic_region	MODIFIER	LOC111090624-LOC100683470	111090624-100683470	intergenic_region	111090624-100683470		-1	n.23237790G>A		-1	-1	-1	-1	-1	-1	0
1	23255547	G	A	PASS	0/1	0/0	1/1	intergenic_region	MODIFIER	LOC111090624-LOC100683470	111090624-100683470	intergenic_region	111090624-100683470		-1	n.23255547G>A		-1	-1	-1	-1	-1	-1	0
1	23258237	C	T	PASS	0/1	0/0	1/1	intergenic_region	MODIFIER	LOC111090624-LOC100683470	111090624-100683470	intergenic_region	111090624-100683470		-1	n.23258237C>T		-1	-1	-1	-1	-1	-1	0
1	23260380	CT	C	PASS	0/1	0/0	1/1	intergenic_region	MODIFIER	LOC111090624-LOC100683470	111090624-100683470	intergenic_region	111090624-100683470		-1	n.23260381delT		-1	-1	-1	-1	-1	-1	0
1	23273388	G	A	PASS	0/1	0/0	1/1	downstream_gene_variant	MODIFIER	LOC100683470	100683470	transcript	100683470	pseudogene	-1	n.*4958G>A		-1	-1	-1	-1	-1	-1	4958
1	23273388	G	A	PASS	0/1	0/0	1/1	intergenic_region	MODIFIER	LOC100683470-LOC106559494	100683470-106559494	intergenic_region	100683470-106559494		-1	n.23273388G>A		-1	-1	-1	-1	-1	-1	0
1	23289814	C	T	PASS	0/1	0/0	1/1	intergenic_region	MODIFIER	LOC100683470-LOC106559494	100683470-106559494	intergenic_region	100683470-106559494		-1	n.23289814C>T		-1	-1	-1	-1	-1	-1	0
1	23332174	C	T	PASS	0/1	0/0	1/1	intergenic_region	MODIFIER	LOC100683470-LOC106559494	100683470-106559494	intergenic_region	100683470-106559494		-1	n.23332174C>T		-1	-1	-1	-1	-1	-1	0
1	23368976	T	C	PASS	0/1	0/0	1/1	intergenic_region	MODIFIER	LOC100683470-LOC106559494	100683470-106559494	intergenic_region	100683470-106559494		-1	n.23368976T>C		-1	-1	-1	-1	-1	-1	0
1	23409866	A	T	PASS	0/1	0/0	1/1	intergenic_region	MODIFIER	LOC100683470-LOC106559494	100683470-106559494	intergenic_region	100683470-106559494		-1	n.23409866A>T		-1	-1	-1	-1	-1	-1	0
1	23413376	C	T	PASS	0/1	0/0	1/1	intergenic_region	MODIFIER	LOC100683470-LOC106559494	100683470-106559494	intergenic_region	100683470-106559494		-1	n.23413376C>T		-1	-1	-1	-1	-1	-1	0
1	23466842	C	T	PASS	0/1	0/0	1/1	intergenic_region	MODIFIER	LOC100683470-LOC106559494	100683470-106559494	intergenic_region	100683470-106559494		-1	n.23466842C>T		-1	-1	-1	-1	-1	-1	0
1	23475998	G	A	PASS	0/1	0/0	1/1	intergenic_region	MODIFIER	LOC100683470-LOC106559494	100683470-106559494	intergenic_region	100683470-106559494		-1	n.23475998G>A		-1	-1	-1	-1	-1	-1	0
1	23480512	C	T	PASS	0/1	0/0	1/1	intergenic_region	MODIFIER	LOC100683470-LOC106559494	100683470-106559494	intergenic_region	100683470-106559494		-1	n.23480512C>T		-1	-1	-1	-1	-1	-1	0
1	23520612	A	C	PASS	0/1	0/0	1/1	intergenic_region	MODIFIER	LOC102154698-MEX3C	102154698-476195	intergenic_region	102154698-476195		-1	n.23520612A>C		-1	-1	-1	-1	-1	-1	0
1	23520613	C	T	PASS	0/1	0/0	1/1	intergenic_region	MODIFIER	LOC102154698-MEX3C	102154698-476195	intergenic_region	102154698-476195		-1	n.23520613C>T		-1	-1	-1	-1	-1	-1	0
1	23522312	C	T	PASS	0/1	0/0	1/1	intergenic_region	MODIFIER	LOC102154698-MEX3C	102154698-476195	intergenic_region	102154698-476195		-1	n.23522312C>T		-1	-1	-1	-1	-1	-1	0
1	23545885	G	A	PASS	0/1	0/0	1/1	intergenic_region	MODIFIER	LOC102154698-MEX3C	102154698-476195	intergenic_region	102154698-476195		-1	n.23545885G>A		-1	-1	-1	-1	-1	-1	0
1	23549076	TA	T	PASS	0/1	0/0	1/1	intergenic_region	MODIFIER	LOC102154698-MEX3C	102154698-476195	intergenic_region	102154698-476195		-1	n.23549077delA		-1	-1	-1	-1	-1	-1	0
1	23642689	C	T	PASS	0/1	0/0	1/1	intergenic_region	MODIFIER	LOC102154698-MEX3C	102154698-476195	intergenic_region	102154698-476195		-1	n.23642689C>T		-1	-1	-1	-1	-1	-1	0
1	23726783	T	A	PASS	0/1	0/0	0/1	intergenic_region	MODIFIER	LOC102154698-MEX3C	102154698-476195	intergenic_region	102154698-476195		-1	n.23726783T>A		-1	-1	-1	-1	-1	-1	0
1	23746019	G	A	PASS	0/1	0/0	1/1	intergenic_region	MODIFIER	LOC102154698-MEX3C	102154698-476195	intergenic_region	102154698-476195		-1	n.23746019G>A		-1	-1	-1	-1	-1	-1	0
1	23790491	T	A	PASS	0/1	0/0	1/1	intergenic_region	MODIFIER	LOC102154698-MEX3C	102154698-476195	intergenic_region	102154698-476195		-1	n.23790491T>A		-1	-1	-1	-1	-1	-1	0
1	23800400	C	T	PASS	0/1	0/0	1/1	intergenic_region	MODIFIER	LOC102154698-MEX3C	102154698-476195	intergenic_region	102154698-476195		-1	n.23800400C>T		-1	-1	-1	-1	-1	-1	0
1	23801568	G	A	PASS	0/1	0/0	1/1	intergenic_region	MODIFIER	LOC102154698-MEX3C	102154698-476195	intergenic_region	102154698-476195		-1	n.23801568G>A		-1	-1	-1	-1	-1	-1	0
1	23825134	T	A	PASS	0/1	0/0	1/1	intron_variant	MODIFIER	MEX3C	476195	transcript	XM_022416895.1	protein_coding	2	c.160+6168T>A		-1	-1	-1	-1	-1	-1	0
1	23843742	C	T	PASS	0/1	0/0	1/1	intergenic_region	MODIFIER	MEX3C-SMAD4	476195-476196	intergenic_region	476195-476196		-1	n.23843742C>T		-1	-1	-1	-1	-1	-1	0
1	23860201	G	C	PASS	0/1	0/0	1/1	intergenic_region	MODIFIER	MEX3C-SMAD4	476195-476196	intergenic_region	476195-476196		-1	n.23860201G>C		-1	-1	-1	-1	-1	-1	0
1	23981180	G	C	PASS	0/1	0/0	1/1	downstream_gene_variant	MODIFIER	ME2	476198	transcript	XM_005615397.3	protein_coding	-1	c.*4907C>G		-1	-1	-1	-1	-1	-1	4302
1	23981180	G	C	PASS	0/1	0/0	1/1	downstream_gene_variant	MODIFIER	ME2	476198	transcript	XM_844437.4	protein_coding	-1	c.*4907C>G		-1	-1	-1	-1	-1	-1	4302
1	23981180	G	C	PASS	0/1	0/0	1/1	intron_variant	MODIFIER	LOC111095221	111095221	transcript	XR_002625161.1	pseudogene	2	n.303+6792G>C		-1	-1	-1	-1	-1	-1	0
1	24105923	C	T	PASS	0/1	0/0	1/1	intergenic_region	MODIFIER	MRO-LOC106559532	483979-106559532	intergenic_region	483979-106559532		-1	n.24105923C>T		-1	-1	-1	-1	-1	-1	0
1	24109381	T	C	PASS	0/1	0/0	1/1	intergenic_region	MODIFIER	MRO-LOC106559532	483979-106559532	intergenic_region	483979-106559532		-1	n.24109381T>C		-1	-1	-1	-1	-1	-1	0
1	24119540	ATT	A	PASS	0/1	0/0	1/1	intergenic_region	MODIFIER	MRO-LOC106559532	483979-106559532	intergenic_region	483979-106559532		-1	n.24119541_24119542delTT		-1	-1	-1	-1	-1	-1	0
1	24119552	A	AAT	PASS	0/1	0/0	1/1	intergenic_region	MODIFIER	MRO-LOC106559532	483979-106559532	intergenic_region	483979-106559532		-1	n.24119552_24119553insAT		-1	-1	-1	-1	-1	-1	0
1	24134446	T	C	PASS	0/1	0/0	1/1	intergenic_region	MODIFIER	MRO-LOC106559532	483979-106559532	intergenic_region	483979-106559532		-1	n.24134446T>C		-1	-1	-1	-1	-1	-1	0
1	24136178	A	AACAGTTTTCCAGAGTGGCTGCACCAGTTCACATTCCCAC	PASS	0/1	0/0	1/1	intergenic_region	MODIFIER	MRO-LOC106559532	483979-106559532	intergenic_region	483979-106559532		-1	n.24136178_24136179insACAGTTTTCCAGAGTGGCTGCACCAGTTCACATTCCCAC		-1	-1	-1	-1	-1	-1	0
1	24139111	G	C	PASS	0/1	0/0	1/1	intergenic_region	MODIFIER	MRO-LOC106559532	483979-106559532	intergenic_region	483979-106559532		-1	n.24139111G>C		-1	-1	-1	-1	-1	-1	0
1	24139508	T	G	PASS	0/1	0/0	1/1	intergenic_region	MODIFIER	MRO-LOC106559532	483979-106559532	intergenic_region	483979-106559532		-1	n.24139508T>G		-1	-1	-1	-1	-1	-1	0
1	24165240	T	C	PASS	0/1	0/0	1/1	intergenic_region	MODIFIER	MRO-LOC106559532	483979-106559532	intergenic_region	483979-106559532		-1	n.24165240T>C		-1	-1	-1	-1	-1	-1	0
1	24202154	C	T	PASS	0/1	0/0	0/1	intergenic_region	MODIFIER	MRO-LOC106559532	483979-106559532	intergenic_region	483979-106559532		-1	n.24202154C>T		-1	-1	-1	-1	-1	-1	0
1	24210928	C	G	PASS	0/1	0/0	1/1	intergenic_region	MODIFIER	MRO-LOC106559532	483979-106559532	intergenic_region	483979-106559532		-1	n.24210928C>G		-1	-1	-1	-1	-1	-1	0
1	24213402	A	T	PASS	0/1	0/1	0/0	downstream_gene_variant	MODIFIER	LOC106559532	106559532	transcript	XR_001317370.2	pseudogene	-1	n.*4615T>A		-1	-1	-1	-1	-1	-1	4615
1	24213402	A	T	PASS	0/1	0/1	0/0	intergenic_region	MODIFIER	MRO-LOC106559532	483979-106559532	intergenic_region	483979-106559532		-1	n.24213402A>T		-1	-1	-1	-1	-1	-1	0
1	24323726	A	T	PASS	0/1	0/0	1/1	intergenic_region	MODIFIER	LOC106559532-LOC111095227	106559532-111095227	intergenic_region	106559532-111095227		-1	n.24323726A>T		-1	-1	-1	-1	-1	-1	0
1	24460868	G	A	PASS	0/1	0/0	1/1	downstream_gene_variant	MODIFIER	RNMT	476200	transcript	XM_005615402.3	protein_coding	-1	c.*9397C>T		-1	-1	-1	-1	-1	-1	4766
1	24460868	G	A	PASS	0/1	0/0	1/1	downstream_gene_variant	MODIFIER	RNMT	476200	transcript	XM_005615403.3	protein_coding	-1	c.*9397C>T		-1	-1	-1	-1	-1	-1	4766
1	24460868	G	A	PASS	0/1	0/0	1/1	downstream_gene_variant	MODIFIER	RNMT	476200	transcript	XM_022416975.1	protein_coding	-1	c.*9397C>T		-1	-1	-1	-1	-1	-1	4766
1	24460868	G	A	PASS	0/1	0/0	1/1	downstream_gene_variant	MODIFIER	RNMT	476200	transcript	XM_005615404.3	protein_coding	-1	c.*9397C>T		-1	-1	-1	-1	-1	-1	4766
1	24460868	G	A	PASS	0/1	0/0	1/1	intergenic_region	MODIFIER	MC5R-RNMT	483981-476200	intergenic_region	483981-476200		-1	n.24460868G>A		-1	-1	-1	-1	-1	-1	0
1	24554382	C	CCCGGCCGCTGCCCGGTGAGGCCGTTGGGGCCCGGGCCGCTG	PASS	0/1	0/0	1/1	intron_variant	MODIFIER	LDLRAD4	483983	transcript	XM_005615405.3	protein_coding	5	c.333+3991_333+3992insCAGCGGCCCGGGCCCCAACGGCCTCACCGGGCAGCGGCCGG		-1	-1	-1	-1	-1	-1	0
1	24554382	C	CCCGGCCGCTGCCCGGTGAGGCCGTTGGGGCCCGGGCCGCTG	PASS	0/1	0/0	1/1	intron_variant	MODIFIER	LDLRAD4	483983	transcript	XM_022417035.1	protein_coding	3	c.102+3991_102+3992insCAGCGGCCCGGGCCCCAACGGCCTCACCGGGCAGCGGCCGG		-1	-1	-1	-1	-1	-1	0
1	24554382	C	CCCGGCCGCTGCCCGGTGAGGCCGTTGGGGCCCGGGCCGCTG	PASS	0/1	0/0	1/1	intron_variant	MODIFIER	LDLRAD4	483983	transcript	XM_022417040.1	protein_coding	2	c.102+3991_102+3992insCAGCGGCCCGGGCCCCAACGGCCTCACCGGGCAGCGGCCGG		-1	-1	-1	-1	-1	-1	0
1	24554382	C	CCCGGCCGCTGCCCGGTGAGGCCGTTGGGGCCCGGGCCGCTG	PASS	0/1	0/0	1/1	intron_variant	MODIFIER	LDLRAD4	483983	transcript	XM_022417014.1	protein_coding	3	c.303+3991_303+3992insCAGCGGCCCGGGCCCCAACGGCCTCACCGGGCAGCGGCCGG		-1	-1	-1	-1	-1	-1	0
1	24554382	C	CCCGGCCGCTGCCCGGTGAGGCCGTTGGGGCCCGGGCCGCTG	PASS	0/1	0/0	1/1	intron_variant	MODIFIER	LDLRAD4	483983	transcript	XM_005615408.2	protein_coding	4	c.333+3991_333+3992insCAGCGGCCCGGGCCCCAACGGCCTCACCGGGCAGCGGCCGG		-1	-1	-1	-1	-1	-1	0
1	24554382	C	CCCGGCCGCTGCCCGGTGAGGCCGTTGGGGCCCGGGCCGCTG	PASS	0/1	0/0	1/1	intron_variant	MODIFIER	LDLRAD4	483983	transcript	XM_005615407.3	protein_coding	5	c.333+3991_333+3992insCAGCGGCCCGGGCCCCAACGGCCTCACCGGGCAGCGGCCGG		-1	-1	-1	-1	-1	-1	0
1	24554382	C	CCCGGCCGCTGCCCGGTGAGGCCGTTGGGGCCCGGGCCGCTG	PASS	0/1	0/0	1/1	intron_variant	MODIFIER	LDLRAD4	483983	transcript	XM_005615409.3	protein_coding	4	c.333+3991_333+3992insCAGCGGCCCGGGCCCCAACGGCCTCACCGGGCAGCGGCCGG		-1	-1	-1	-1	-1	-1	0
1	24554382	C	CCCGGCCGCTGCCCGGTGAGGCCGTTGGGGCCCGGGCCGCTG	PASS	0/1	0/0	1/1	intron_variant	MODIFIER	LDLRAD4	483983	transcript	XM_022417005.1	protein_coding	5	c.333+3991_333+3992insCAGCGGCCCGGGCCCCAACGGCCTCACCGGGCAGCGGCCGG		-1	-1	-1	-1	-1	-1	0
1	24554382	C	CCCGGCCGCTGCCCGGTGAGGCCGTTGGGGCCCGGGCCGCTG	PASS	0/1	0/0	1/1	intron_variant	MODIFIER	LDLRAD4	483983	transcript	XM_022417001.1	protein_coding	5	c.333+3991_333+3992insCAGCGGCCCGGGCCCCAACGGCCTCACCGGGCAGCGGCCGG		-1	-1	-1	-1	-1	-1	0
1	24554382	C	CCCGGCCGCTGCCCGGTGAGGCCGTTGGGGCCCGGGCCGCTG	PASS	0/1	0/0	1/1	intron_variant	MODIFIER	LDLRAD4	483983	transcript	XM_022417011.1	protein_coding	4	c.333+3991_333+3992insCAGCGGCCCGGGCCCCAACGGCCTCACCGGGCAGCGGCCGG		-1	-1	-1	-1	-1	-1	0
1	24554382	C	CCCGGCCGCTGCCCGGTGAGGCCGTTGGGGCCCGGGCCGCTG	PASS	0/1	0/0	1/1	intron_variant	MODIFIER	LDLRAD4	483983	transcript	XM_022416999.1	protein_coding	5	c.333+3991_333+3992insCAGCGGCCCGGGCCCCAACGGCCTCACCGGGCAGCGGCCGG		-1	-1	-1	-1	-1	-1	0
1	24554382	C	CCCGGCCGCTGCCCGGTGAGGCCGTTGGGGCCCGGGCCGCTG	PASS	0/1	0/0	1/1	intron_variant	MODIFIER	LDLRAD4	483983	transcript	XM_022417023.1	protein_coding	4	c.102+3991_102+3992insCAGCGGCCCGGGCCCCAACGGCCTCACCGGGCAGCGGCCGG		-1	-1	-1	-1	-1	-1	0
1	24554382	C	CCCGGCCGCTGCCCGGTGAGGCCGTTGGGGCCCGGGCCGCTG	PASS	0/1	0/0	1/1	intron_variant	MODIFIER	LDLRAD4	483983	transcript	XM_022417000.1	protein_coding	5	c.333+3991_333+3992insCAGCGGCCCGGGCCCCAACGGCCTCACCGGGCAGCGGCCGG		-1	-1	-1	-1	-1	-1	0
1	24554382	C	CCCGGCCGCTGCCCGGTGAGGCCGTTGGGGCCCGGGCCGCTG	PASS	0/1	0/0	1/1	intron_variant	MODIFIER	LDLRAD4	483983	transcript	XM_005615414.3	protein_coding	4	c.102+3991_102+3992insCAGCGGCCCGGGCCCCAACGGCCTCACCGGGCAGCGGCCGG		-1	-1	-1	-1	-1	-1	0
1	24554382	C	CCCGGCCGCTGCCCGGTGAGGCCGTTGGGGCCCGGGCCGCTG	PASS	0/1	0/0	1/1	intron_variant	MODIFIER	LDLRAD4	483983	transcript	XM_005615406.3	protein_coding	6	c.333+3991_333+3992insCAGCGGCCCGGGCCCCAACGGCCTCACCGGGCAGCGGCCGG		-1	-1	-1	-1	-1	-1	0
1	24554382	C	CCCGGCCGCTGCCCGGTGAGGCCGTTGGGGCCCGGGCCGCTG	PASS	0/1	0/0	1/1	intron_variant	MODIFIER	LDLRAD4	483983	transcript	XM_022417018.1	protein_coding	4	c.102+3991_102+3992insCAGCGGCCCGGGCCCCAACGGCCTCACCGGGCAGCGGCCGG		-1	-1	-1	-1	-1	-1	0
1	24554382	C	CCCGGCCGCTGCCCGGTGAGGCCGTTGGGGCCCGGGCCGCTG	PASS	0/1	0/0	1/1	intron_variant	MODIFIER	LDLRAD4	483983	transcript	XM_005615412.3	protein_coding	5	c.102+3991_102+3992insCAGCGGCCCGGGCCCCAACGGCCTCACCGGGCAGCGGCCGG		-1	-1	-1	-1	-1	-1	0
1	24554382	C	CCCGGCCGCTGCCCGGTGAGGCCGTTGGGGCCCGGGCCGCTG	PASS	0/1	0/0	1/1	intron_variant	MODIFIER	LDLRAD4	483983	transcript	XM_005615413.3	protein_coding	5	c.102+3991_102+3992insCAGCGGCCCGGGCCCCAACGGCCTCACCGGGCAGCGGCCGG		-1	-1	-1	-1	-1	-1	0
1	24560348	C	T	PASS	0/1	0/0	1/1	intron_variant	MODIFIER	LDLRAD4	483983	transcript	XM_005615405.3	protein_coding	4	c.182-1823G>A		-1	-1	-1	-1	-1	-1	0
1	24560348	C	T	PASS	0/1	0/0	1/1	intron_variant	MODIFIER	LDLRAD4	483983	transcript	XM_022417035.1	protein_coding	2	c.-50-1823G>A		-1	-1	-1	-1	-1	-1	0
1	24560348	C	T	PASS	0/1	0/0	1/1	intron_variant	MODIFIER	LDLRAD4	483983	transcript	XM_022417040.1	protein_coding	1	c.-50-1823G>A		-1	-1	-1	-1	-1	-1	0
1	24560348	C	T	PASS	0/1	0/0	1/1	intron_variant	MODIFIER	LDLRAD4	483983	transcript	XM_022417014.1	protein_coding	2	c.152-1823G>A		-1	-1	-1	-1	-1	-1	0
1	24560348	C	T	PASS	0/1	0/0	1/1	intron_variant	MODIFIER	LDLRAD4	483983	transcript	XM_005615408.2	protein_coding	3	c.182-1823G>A		-1	-1	-1	-1	-1	-1	0
1	24560348	C	T	PASS	0/1	0/0	1/1	intron_variant	MODIFIER	LDLRAD4	483983	transcript	XM_005615407.3	protein_coding	4	c.182-1823G>A		-1	-1	-1	-1	-1	-1	0
1	24560348	C	T	PASS	0/1	0/0	1/1	intron_variant	MODIFIER	LDLRAD4	483983	transcript	XM_005615409.3	protein_coding	3	c.182-1823G>A		-1	-1	-1	-1	-1	-1	0
1	24560348	C	T	PASS	0/1	0/0	1/1	intron_variant	MODIFIER	LDLRAD4	483983	transcript	XM_022417005.1	protein_coding	4	c.182-1823G>A		-1	-1	-1	-1	-1	-1	0
1	24560348	C	T	PASS	0/1	0/0	1/1	intron_variant	MODIFIER	LDLRAD4	483983	transcript	XM_022417001.1	protein_coding	4	c.182-1823G>A		-1	-1	-1	-1	-1	-1	0
1	24560348	C	T	PASS	0/1	0/0	1/1	intron_variant	MODIFIER	LDLRAD4	483983	transcript	XM_022417011.1	protein_coding	3	c.182-1823G>A		-1	-1	-1	-1	-1	-1	0
1	24560348	C	T	PASS	0/1	0/0	1/1	intron_variant	MODIFIER	LDLRAD4	483983	transcript	XM_022416999.1	protein_coding	4	c.182-1823G>A		-1	-1	-1	-1	-1	-1	0
1	24560348	C	T	PASS	0/1	0/0	1/1	intron_variant	MODIFIER	LDLRAD4	483983	transcript	XM_022417023.1	protein_coding	3	c.-50-1823G>A		-1	-1	-1	-1	-1	-1	0
1	24560348	C	T	PASS	0/1	0/0	1/1	intron_variant	MODIFIER	LDLRAD4	483983	transcript	XM_022417000.1	protein_coding	4	c.182-1823G>A		-1	-1	-1	-1	-1	-1	0
1	24560348	C	T	PASS	0/1	0/0	1/1	intron_variant	MODIFIER	LDLRAD4	483983	transcript	XM_005615414.3	protein_coding	3	c.-50-1823G>A		-1	-1	-1	-1	-1	-1	0
1	24560348	C	T	PASS	0/1	0/0	1/1	intron_variant	MODIFIER	LDLRAD4	483983	transcript	XM_005615406.3	protein_coding	5	c.182-1823G>A		-1	-1	-1	-1	-1	-1	0
1	24560348	C	T	PASS	0/1	0/0	1/1	intron_variant	MODIFIER	LDLRAD4	483983	transcript	XM_022417018.1	protein_coding	3	c.-50-1823G>A		-1	-1	-1	-1	-1	-1	0
1	24560348	C	T	PASS	0/1	0/0	1/1	intron_variant	MODIFIER	LDLRAD4	483983	transcript	XM_005615412.3	protein_coding	4	c.-50-1823G>A		-1	-1	-1	-1	-1	-1	0
1	24560348	C	T	PASS	0/1	0/0	1/1	intron_variant	MODIFIER	LDLRAD4	483983	transcript	XM_005615413.3	protein_coding	4	c.-50-1823G>A		-1	-1	-1	-1	-1	-1	0
1	24614989	TAAAC	T	PASS	0/1	0/0	1/1	intron_variant	MODIFIER	LDLRAD4	483983	transcript	XM_005615405.3	protein_coding	4	c.182-56468_182-56465delGTTT		-1	-1	-1	-1	-1	-1	0
1	24614989	TAAAC	T	PASS	0/1	0/0	1/1	intron_variant	MODIFIER	LDLRAD4	483983	transcript	XM_022417035.1	protein_coding	1	c.-115+25781_-115+25784delGTTT		-1	-1	-1	-1	-1	-1	0
1	24614989	TAAAC	T	PASS	0/1	0/0	1/1	intron_variant	MODIFIER	LDLRAD4	483983	transcript	XM_022417040.1	protein_coding	1	c.-51+25781_-51+25784delGTTT		-1	-1	-1	-1	-1	-1	0
1	24614989	TAAAC	T	PASS	0/1	0/0	1/1	intron_variant	MODIFIER	LDLRAD4	483983	transcript	XM_022417014.1	protein_coding	2	c.152-56468_152-56465delGTTT		-1	-1	-1	-1	-1	-1	0
1	24614989	TAAAC	T	PASS	0/1	0/0	1/1	intron_variant	MODIFIER	LDLRAD4	483983	transcript	XM_005615408.2	protein_coding	3	c.182-56468_182-56465delGTTT		-1	-1	-1	-1	-1	-1	0
1	24614989	TAAAC	T	PASS	0/1	0/0	1/1	intron_variant	MODIFIER	LDLRAD4	483983	transcript	XM_005615407.3	protein_coding	4	c.182-56468_182-56465delGTTT		-1	-1	-1	-1	-1	-1	0
1	24614989	TAAAC	T	PASS	0/1	0/0	1/1	intron_variant	MODIFIER	LDLRAD4	483983	transcript	XM_005615409.3	protein_coding	3	c.182-56468_182-56465delGTTT		-1	-1	-1	-1	-1	-1	0
1	24614989	TAAAC	T	PASS	0/1	0/0	1/1	intron_variant	MODIFIER	LDLRAD4	483983	transcript	XM_022417005.1	protein_coding	4	c.182-56468_182-56465delGTTT		-1	-1	-1	-1	-1	-1	0
1	24614989	TAAAC	T	PASS	0/1	0/0	1/1	intron_variant	MODIFIER	LDLRAD4	483983	transcript	XM_022417001.1	protein_coding	4	c.182-56468_182-56465delGTTT		-1	-1	-1	-1	-1	-1	0
1	24614989	TAAAC	T	PASS	0/1	0/0	1/1	intron_variant	MODIFIER	LDLRAD4	483983	transcript	XM_022417011.1	protein_coding	3	c.182-56468_182-56465delGTTT		-1	-1	-1	-1	-1	-1	0
1	24614989	TAAAC	T	PASS	0/1	0/0	1/1	intron_variant	MODIFIER	LDLRAD4	483983	transcript	XM_022416999.1	protein_coding	4	c.182-56468_182-56465delGTTT		-1	-1	-1	-1	-1	-1	0
1	24614989	TAAAC	T	PASS	0/1	0/0	1/1	intron_variant	MODIFIER	LDLRAD4	483983	transcript	XM_022417023.1	protein_coding	3	c.-50-56468_-50-56465delGTTT		-1	-1	-1	-1	-1	-1	0
1	24614989	TAAAC	T	PASS	0/1	0/0	1/1	intron_variant	MODIFIER	LDLRAD4	483983	transcript	XM_022417000.1	protein_coding	4	c.182-56468_182-56465delGTTT		-1	-1	-1	-1	-1	-1	0
1	24614989	TAAAC	T	PASS	0/1	0/0	1/1	intron_variant	MODIFIER	LDLRAD4	483983	transcript	XM_005615414.3	protein_coding	3	c.-50-56468_-50-56465delGTTT		-1	-1	-1	-1	-1	-1	0
1	24614989	TAAAC	T	PASS	0/1	0/0	1/1	intron_variant	MODIFIER	LDLRAD4	483983	transcript	XM_005615406.3	protein_coding	5	c.182-56468_182-56465delGTTT		-1	-1	-1	-1	-1	-1	0
1	24614989	TAAAC	T	PASS	0/1	0/0	1/1	intron_variant	MODIFIER	LDLRAD4	483983	transcript	XM_022417018.1	protein_coding	3	c.-50-56468_-50-56465delGTTT		-1	-1	-1	-1	-1	-1	0
1	24614989	TAAAC	T	PASS	0/1	0/0	1/1	intron_variant	MODIFIER	LDLRAD4	483983	transcript	XM_005615412.3	protein_coding	4	c.-50-56468_-50-56465delGTTT		-1	-1	-1	-1	-1	-1	0
1	24614989	TAAAC	T	PASS	0/1	0/0	1/1	intron_variant	MODIFIER	LDLRAD4	483983	transcript	XM_005615413.3	protein_coding	3	c.-114-26990_-114-26987delGTTT		-1	-1	-1	-1	-1	-1	0
1	24647605	T	A	PASS	0/1	0/1	0/0	intron_variant	MODIFIER	LDLRAD4	483983	transcript	XM_005615405.3	protein_coding	4	c.181+69630A>T		-1	-1	-1	-1	-1	-1	0
1	24647605	T	A	PASS	0/1	0/1	0/0	intron_variant	MODIFIER	LDLRAD4	483983	transcript	XM_022417014.1	protein_coding	2	c.151+69630A>T		-1	-1	-1	-1	-1	-1	0
1	24647605	T	A	PASS	0/1	0/1	0/0	intron_variant	MODIFIER	LDLRAD4	483983	transcript	XM_005615408.2	protein_coding	3	c.181+69630A>T		-1	-1	-1	-1	-1	-1	0
1	24647605	T	A	PASS	0/1	0/1	0/0	intron_variant	MODIFIER	LDLRAD4	483983	transcript	XM_005615407.3	protein_coding	4	c.181+69630A>T		-1	-1	-1	-1	-1	-1	0
1	24647605	T	A	PASS	0/1	0/1	0/0	intron_variant	MODIFIER	LDLRAD4	483983	transcript	XM_005615409.3	protein_coding	3	c.181+69630A>T		-1	-1	-1	-1	-1	-1	0
1	24647605	T	A	PASS	0/1	0/1	0/0	intron_variant	MODIFIER	LDLRAD4	483983	transcript	XM_022417005.1	protein_coding	4	c.181+69630A>T		-1	-1	-1	-1	-1	-1	0
1	24647605	T	A	PASS	0/1	0/1	0/0	intron_variant	MODIFIER	LDLRAD4	483983	transcript	XM_022417001.1	protein_coding	4	c.181+69630A>T		-1	-1	-1	-1	-1	-1	0
1	24647605	T	A	PASS	0/1	0/1	0/0	intron_variant	MODIFIER	LDLRAD4	483983	transcript	XM_022417011.1	protein_coding	3	c.181+69630A>T		-1	-1	-1	-1	-1	-1	0
1	24647605	T	A	PASS	0/1	0/1	0/0	intron_variant	MODIFIER	LDLRAD4	483983	transcript	XM_022416999.1	protein_coding	4	c.181+69630A>T		-1	-1	-1	-1	-1	-1	0
1	24647605	T	A	PASS	0/1	0/1	0/0	intron_variant	MODIFIER	LDLRAD4	483983	transcript	XM_022417023.1	protein_coding	3	c.-51+69630A>T		-1	-1	-1	-1	-1	-1	0
1	24647605	T	A	PASS	0/1	0/1	0/0	intron_variant	MODIFIER	LDLRAD4	483983	transcript	XM_022417000.1	protein_coding	4	c.181+69630A>T		-1	-1	-1	-1	-1	-1	0
1	24647605	T	A	PASS	0/1	0/1	0/0	intron_variant	MODIFIER	LDLRAD4	483983	transcript	XM_005615414.3	protein_coding	3	c.-51+69630A>T		-1	-1	-1	-1	-1	-1	0
1	24647605	T	A	PASS	0/1	0/1	0/0	intron_variant	MODIFIER	LDLRAD4	483983	transcript	XM_005615406.3	protein_coding	5	c.181+69630A>T		-1	-1	-1	-1	-1	-1	0
1	24647605	T	A	PASS	0/1	0/1	0/0	intron_variant	MODIFIER	LDLRAD4	483983	transcript	XM_022417018.1	protein_coding	3	c.-51+69630A>T		-1	-1	-1	-1	-1	-1	0
1	24647605	T	A	PASS	0/1	0/1	0/0	intron_variant	MODIFIER	LDLRAD4	483983	transcript	XM_005615412.3	protein_coding	4	c.-51+68982A>T		-1	-1	-1	-1	-1	-1	0
1	24647605	T	A	PASS	0/1	0/1	0/0	intron_variant	MODIFIER	LDLRAD4	483983	transcript	XM_005615413.3	protein_coding	3	c.-114-59602A>T		-1	-1	-1	-1	-1	-1	0
1	24656117	TC	T	PASS	0/1	0/0	1/1	downstream_gene_variant	MODIFIER	LOC111095247	111095247	transcript	XR_002625227.1	pseudogene	-1	n.*3670delG		-1	-1	-1	-1	-1	-1	3670
1	24656117	TC	T	PASS	0/1	0/0	1/1	intron_variant	MODIFIER	LDLRAD4	483983	transcript	XM_005615405.3	protein_coding	4	c.181+61117delG		-1	-1	-1	-1	-1	-1	0
1	24656117	TC	T	PASS	0/1	0/0	1/1	intron_variant	MODIFIER	LDLRAD4	483983	transcript	XM_022417014.1	protein_coding	2	c.151+61117delG		-1	-1	-1	-1	-1	-1	0
1	24656117	TC	T	PASS	0/1	0/0	1/1	intron_variant	MODIFIER	LDLRAD4	483983	transcript	XM_005615408.2	protein_coding	3	c.181+61117delG		-1	-1	-1	-1	-1	-1	0
1	24656117	TC	T	PASS	0/1	0/0	1/1	intron_variant	MODIFIER	LDLRAD4	483983	transcript	XM_005615407.3	protein_coding	4	c.181+61117delG		-1	-1	-1	-1	-1	-1	0
1	24656117	TC	T	PASS	0/1	0/0	1/1	intron_variant	MODIFIER	LDLRAD4	483983	transcript	XM_005615409.3	protein_coding	3	c.181+61117delG		-1	-1	-1	-1	-1	-1	0
1	24656117	TC	T	PASS	0/1	0/0	1/1	intron_variant	MODIFIER	LDLRAD4	483983	transcript	XM_022417005.1	protein_coding	4	c.181+61117delG		-1	-1	-1	-1	-1	-1	0
1	24656117	TC	T	PASS	0/1	0/0	1/1	intron_variant	MODIFIER	LDLRAD4	483983	transcript	XM_022417001.1	protein_coding	4	c.181+61117delG		-1	-1	-1	-1	-1	-1	0
1	24656117	TC	T	PASS	0/1	0/0	1/1	intron_variant	MODIFIER	LDLRAD4	483983	transcript	XM_022417011.1	protein_coding	3	c.181+61117delG		-1	-1	-1	-1	-1	-1	0
1	24656117	TC	T	PASS	0/1	0/0	1/1	intron_variant	MODIFIER	LDLRAD4	483983	transcript	XM_022416999.1	protein_coding	4	c.181+61117delG		-1	-1	-1	-1	-1	-1	0
1	24656117	TC	T	PASS	0/1	0/0	1/1	intron_variant	MODIFIER	LDLRAD4	483983	transcript	XM_022417023.1	protein_coding	3	c.-51+61117delG		-1	-1	-1	-1	-1	-1	0
1	24656117	TC	T	PASS	0/1	0/0	1/1	intron_variant	MODIFIER	LDLRAD4	483983	transcript	XM_022417000.1	protein_coding	4	c.181+61117delG		-1	-1	-1	-1	-1	-1	0
1	24656117	TC	T	PASS	0/1	0/0	1/1	intron_variant	MODIFIER	LDLRAD4	483983	transcript	XM_005615414.3	protein_coding	3	c.-51+61117delG		-1	-1	-1	-1	-1	-1	0
1	24656117	TC	T	PASS	0/1	0/0	1/1	intron_variant	MODIFIER	LDLRAD4	483983	transcript	XM_005615406.3	protein_coding	5	c.181+61117delG		-1	-1	-1	-1	-1	-1	0
1	24656117	TC	T	PASS	0/1	0/0	1/1	intron_variant	MODIFIER	LDLRAD4	483983	transcript	XM_022417018.1	protein_coding	3	c.-51+61117delG		-1	-1	-1	-1	-1	-1	0
1	24656117	TC	T	PASS	0/1	0/0	1/1	intron_variant	MODIFIER	LDLRAD4	483983	transcript	XM_005615412.3	protein_coding	4	c.-51+60469delG		-1	-1	-1	-1	-1	-1	0
1	24656117	TC	T	PASS	0/1	0/0	1/1	intron_variant	MODIFIER	LDLRAD4	483983	transcript	XM_005615413.3	protein_coding	3	c.-115+61117delG		-1	-1	-1	-1	-1	-1	0
1	24685717	G	T	PASS	0/1	0/0	1/1	intron_variant	MODIFIER	LDLRAD4	483983	transcript	XM_005615405.3	protein_coding	4	c.181+31518C>A		-1	-1	-1	-1	-1	-1	0
1	24685717	G	T	PASS	0/1	0/0	1/1	intron_variant	MODIFIER	LDLRAD4	483983	transcript	XM_022417014.1	protein_coding	2	c.151+31518C>A		-1	-1	-1	-1	-1	-1	0
1	24685717	G	T	PASS	0/1	0/0	1/1	intron_variant	MODIFIER	LDLRAD4	483983	transcript	XM_005615408.2	protein_coding	3	c.181+31518C>A		-1	-1	-1	-1	-1	-1	0
1	24685717	G	T	PASS	0/1	0/0	1/1	intron_variant	MODIFIER	LDLRAD4	483983	transcript	XM_005615407.3	protein_coding	4	c.181+31518C>A		-1	-1	-1	-1	-1	-1	0
1	24685717	G	T	PASS	0/1	0/0	1/1	intron_variant	MODIFIER	LDLRAD4	483983	transcript	XM_005615409.3	protein_coding	3	c.181+31518C>A		-1	-1	-1	-1	-1	-1	0
1	24685717	G	T	PASS	0/1	0/0	1/1	intron_variant	MODIFIER	LDLRAD4	483983	transcript	XM_022417005.1	protein_coding	4	c.181+31518C>A		-1	-1	-1	-1	-1	-1	0
1	24685717	G	T	PASS	0/1	0/0	1/1	intron_variant	MODIFIER	LDLRAD4	483983	transcript	XM_022417001.1	protein_coding	4	c.181+31518C>A		-1	-1	-1	-1	-1	-1	0
1	24685717	G	T	PASS	0/1	0/0	1/1	intron_variant	MODIFIER	LDLRAD4	483983	transcript	XM_022417011.1	protein_coding	3	c.181+31518C>A		-1	-1	-1	-1	-1	-1	0
1	24685717	G	T	PASS	0/1	0/0	1/1	intron_variant	MODIFIER	LDLRAD4	483983	transcript	XM_022416999.1	protein_coding	4	c.181+31518C>A		-1	-1	-1	-1	-1	-1	0
1	24685717	G	T	PASS	0/1	0/0	1/1	intron_variant	MODIFIER	LDLRAD4	483983	transcript	XM_022417023.1	protein_coding	3	c.-51+31518C>A		-1	-1	-1	-1	-1	-1	0
1	24685717	G	T	PASS	0/1	0/0	1/1	intron_variant	MODIFIER	LDLRAD4	483983	transcript	XM_022417000.1	protein_coding	4	c.181+31518C>A		-1	-1	-1	-1	-1	-1	0
1	24685717	G	T	PASS	0/1	0/0	1/1	intron_variant	MODIFIER	LDLRAD4	483983	transcript	XM_005615414.3	protein_coding	3	c.-51+31518C>A		-1	-1	-1	-1	-1	-1	0
1	24685717	G	T	PASS	0/1	0/0	1/1	intron_variant	MODIFIER	LDLRAD4	483983	transcript	XM_005615406.3	protein_coding	5	c.181+31518C>A		-1	-1	-1	-1	-1	-1	0
1	24685717	G	T	PASS	0/1	0/0	1/1	intron_variant	MODIFIER	LDLRAD4	483983	transcript	XM_022417018.1	protein_coding	3	c.-51+31518C>A		-1	-1	-1	-1	-1	-1	0
1	24685717	G	T	PASS	0/1	0/0	1/1	intron_variant	MODIFIER	LDLRAD4	483983	transcript	XM_005615412.3	protein_coding	4	c.-51+30870C>A		-1	-1	-1	-1	-1	-1	0
1	24685717	G	T	PASS	0/1	0/0	1/1	intron_variant	MODIFIER	LDLRAD4	483983	transcript	XM_005615413.3	protein_coding	3	c.-115+31518C>A		-1	-1	-1	-1	-1	-1	0
1	24716244	C	T	PASS	0/1	0/0	1/1	intron_variant	MODIFIER	LDLRAD4	483983	transcript	XM_005615405.3	protein_coding	4	c.181+991G>A		-1	-1	-1	-1	-1	-1	0
1	24716244	C	T	PASS	0/1	0/0	1/1	intron_variant	MODIFIER	LDLRAD4	483983	transcript	XM_022417014.1	protein_coding	2	c.151+991G>A		-1	-1	-1	-1	-1	-1	0
1	24716244	C	T	PASS	0/1	0/0	1/1	intron_variant	MODIFIER	LDLRAD4	483983	transcript	XM_005615408.2	protein_coding	3	c.181+991G>A		-1	-1	-1	-1	-1	-1	0
1	24716244	C	T	PASS	0/1	0/0	1/1	intron_variant	MODIFIER	LDLRAD4	483983	transcript	XM_005615407.3	protein_coding	4	c.181+991G>A		-1	-1	-1	-1	-1	-1	0
1	24716244	C	T	PASS	0/1	0/0	1/1	intron_variant	MODIFIER	LDLRAD4	483983	transcript	XM_005615409.3	protein_coding	3	c.181+991G>A		-1	-1	-1	-1	-1	-1	0
1	24716244	C	T	PASS	0/1	0/0	1/1	intron_variant	MODIFIER	LDLRAD4	483983	transcript	XM_022417005.1	protein_coding	4	c.181+991G>A		-1	-1	-1	-1	-1	-1	0
1	24716244	C	T	PASS	0/1	0/0	1/1	intron_variant	MODIFIER	LDLRAD4	483983	transcript	XM_022417001.1	protein_coding	4	c.181+991G>A		-1	-1	-1	-1	-1	-1	0
1	24716244	C	T	PASS	0/1	0/0	1/1	intron_variant	MODIFIER	LDLRAD4	483983	transcript	XM_022417011.1	protein_coding	3	c.181+991G>A		-1	-1	-1	-1	-1	-1	0
1	24716244	C	T	PASS	0/1	0/0	1/1	intron_variant	MODIFIER	LDLRAD4	483983	transcript	XM_022416999.1	protein_coding	4	c.181+991G>A		-1	-1	-1	-1	-1	-1	0
1	24716244	C	T	PASS	0/1	0/0	1/1	intron_variant	MODIFIER	LDLRAD4	483983	transcript	XM_022417023.1	protein_coding	3	c.-51+991G>A		-1	-1	-1	-1	-1	-1	0
1	24716244	C	T	PASS	0/1	0/0	1/1	intron_variant	MODIFIER	LDLRAD4	483983	transcript	XM_022417000.1	protein_coding	4	c.181+991G>A		-1	-1	-1	-1	-1	-1	0
1	24716244	C	T	PASS	0/1	0/0	1/1	intron_variant	MODIFIER	LDLRAD4	483983	transcript	XM_005615414.3	protein_coding	3	c.-51+991G>A		-1	-1	-1	-1	-1	-1	0
1	24716244	C	T	PASS	0/1	0/0	1/1	intron_variant	MODIFIER	LDLRAD4	483983	transcript	XM_005615406.3	protein_coding	5	c.181+991G>A		-1	-1	-1	-1	-1	-1	0
1	24716244	C	T	PASS	0/1	0/0	1/1	intron_variant	MODIFIER	LDLRAD4	483983	transcript	XM_022417018.1	protein_coding	3	c.-51+991G>A		-1	-1	-1	-1	-1	-1	0
1	24716244	C	T	PASS	0/1	0/0	1/1	intron_variant	MODIFIER	LDLRAD4	483983	transcript	XM_005615412.3	protein_coding	4	c.-51+343G>A		-1	-1	-1	-1	-1	-1	0
1	24716244	C	T	PASS	0/1	0/0	1/1	intron_variant	MODIFIER	LDLRAD4	483983	transcript	XM_005615413.3	protein_coding	3	c.-115+991G>A		-1	-1	-1	-1	-1	-1	0
1	24772260	C	T	PASS	0/1	0/0	1/1	intron_variant	MODIFIER	LDLRAD4	483983	transcript	XM_005615405.3	protein_coding	3	c.40+4544G>A		-1	-1	-1	-1	-1	-1	0
1	24772260	C	T	PASS	0/1	0/0	1/1	intron_variant	MODIFIER	LDLRAD4	483983	transcript	XM_005615408.2	protein_coding	2	c.40+4544G>A		-1	-1	-1	-1	-1	-1	0
1	24772260	C	T	PASS	0/1	0/0	1/1	intron_variant	MODIFIER	LDLRAD4	483983	transcript	XM_005615407.3	protein_coding	3	c.40+4544G>A		-1	-1	-1	-1	-1	-1	0
1	24772260	C	T	PASS	0/1	0/0	1/1	intron_variant	MODIFIER	LDLRAD4	483983	transcript	XM_005615409.3	protein_coding	2	c.40+4544G>A		-1	-1	-1	-1	-1	-1	0
1	24772260	C	T	PASS	0/1	0/0	1/1	intron_variant	MODIFIER	LDLRAD4	483983	transcript	XM_022417005.1	protein_coding	3	c.40+4544G>A		-1	-1	-1	-1	-1	-1	0
1	24772260	C	T	PASS	0/1	0/0	1/1	intron_variant	MODIFIER	LDLRAD4	483983	transcript	XM_022417001.1	protein_coding	3	c.40+4544G>A		-1	-1	-1	-1	-1	-1	0
1	24772260	C	T	PASS	0/1	0/0	1/1	intron_variant	MODIFIER	LDLRAD4	483983	transcript	XM_022417011.1	protein_coding	2	c.40+4544G>A		-1	-1	-1	-1	-1	-1	0
1	24772260	C	T	PASS	0/1	0/0	1/1	intron_variant	MODIFIER	LDLRAD4	483983	transcript	XM_022416999.1	protein_coding	3	c.40+4544G>A		-1	-1	-1	-1	-1	-1	0
1	24772260	C	T	PASS	0/1	0/0	1/1	intron_variant	MODIFIER	LDLRAD4	483983	transcript	XM_022417023.1	protein_coding	2	c.-191-54885G>A		-1	-1	-1	-1	-1	-1	0
1	24772260	C	T	PASS	0/1	0/0	1/1	intron_variant	MODIFIER	LDLRAD4	483983	transcript	XM_022417000.1	protein_coding	3	c.40+4544G>A		-1	-1	-1	-1	-1	-1	0
1	24772260	C	T	PASS	0/1	0/0	1/1	intron_variant	MODIFIER	LDLRAD4	483983	transcript	XM_005615414.3	protein_coding	2	c.-191-54885G>A		-1	-1	-1	-1	-1	-1	0
1	24772260	C	T	PASS	0/1	0/0	1/1	intron_variant	MODIFIER	LDLRAD4	483983	transcript	XM_005615406.3	protein_coding	4	c.40+4544G>A		-1	-1	-1	-1	-1	-1	0
1	24772260	C	T	PASS	0/1	0/0	1/1	intron_variant	MODIFIER	LDLRAD4	483983	transcript	XM_022417018.1	protein_coding	2	c.-191-54885G>A		-1	-1	-1	-1	-1	-1	0
1	24772260	C	T	PASS	0/1	0/0	1/1	intron_variant	MODIFIER	LDLRAD4	483983	transcript	XM_005615412.3	protein_coding	2	c.-264-54885G>A		-1	-1	-1	-1	-1	-1	0
1	24772260	C	T	PASS	0/1	0/0	1/1	intron_variant	MODIFIER	LDLRAD4	483983	transcript	XM_005615413.3	protein_coding	2	c.-255-54885G>A		-1	-1	-1	-1	-1	-1	0
1	24799915	C	CA	PASS	0/1	0/0	1/1	upstream_gene_variant	MODIFIER	LDLRAD4	483983	transcript	XM_022417001.1	protein_coding	-1	c.-23073_-23072insT		-1	-1	-1	-1	-1	-1	1555
1	24799915	C	CA	PASS	0/1	0/0	1/1	intron_variant	MODIFIER	LDLRAD4	483983	transcript	XM_005615405.3	protein_coding	2	c.-427-22646_-427-22645insT		-1	-1	-1	-1	-1	-1	0
1	24799915	C	CA	PASS	0/1	0/0	1/1	intron_variant	MODIFIER	LDLRAD4	483983	transcript	XM_022417011.1	protein_coding	1	c.-428+6354_-428+6355insT		-1	-1	-1	-1	-1	-1	0
1	24799915	C	CA	PASS	0/1	0/0	1/1	intron_variant	MODIFIER	LDLRAD4	483983	transcript	XM_022416999.1	protein_coding	2	c.-427-22646_-427-22645insT		-1	-1	-1	-1	-1	-1	0
1	24799915	C	CA	PASS	0/1	0/0	1/1	intron_variant	MODIFIER	LDLRAD4	483983	transcript	XM_022417023.1	protein_coding	2	c.-192+81667_-192+81668insT		-1	-1	-1	-1	-1	-1	0
1	24799915	C	CA	PASS	0/1	0/0	1/1	intron_variant	MODIFIER	LDLRAD4	483983	transcript	XM_022417000.1	protein_coding	2	c.-427-22646_-427-22645insT		-1	-1	-1	-1	-1	-1	0
1	24799915	C	CA	PASS	0/1	0/0	1/1	intron_variant	MODIFIER	LDLRAD4	483983	transcript	XM_005615414.3	protein_coding	2	c.-192+81667_-192+81668insT		-1	-1	-1	-1	-1	-1	0
1	24799915	C	CA	PASS	0/1	0/0	1/1	intron_variant	MODIFIER	LDLRAD4	483983	transcript	XM_005615406.3	protein_coding	2	c.-504-19363_-504-19362insT		-1	-1	-1	-1	-1	-1	0
1	24799915	C	CA	PASS	0/1	0/0	1/1	intron_variant	MODIFIER	LDLRAD4	483983	transcript	XM_022417018.1	protein_coding	2	c.-192+81667_-192+81668insT		-1	-1	-1	-1	-1	-1	0
1	24799915	C	CA	PASS	0/1	0/0	1/1	intron_variant	MODIFIER	LDLRAD4	483983	transcript	XM_005615412.3	protein_coding	2	c.-265+81667_-265+81668insT		-1	-1	-1	-1	-1	-1	0
1	24799915	C	CA	PASS	0/1	0/0	1/1	intron_variant	MODIFIER	LDLRAD4	483983	transcript	XM_005615413.3	protein_coding	2	c.-256+81667_-256+81668insT		-1	-1	-1	-1	-1	-1	0
1	24935145	A	G	PASS	0/1	0/0	1/1	intergenic_region	MODIFIER	LDLRAD4-MOXD1	483983-483986	intergenic_region	483983-483986		-1	n.24935145A>G		-1	-1	-1	-1	-1	-1	0
1	25103841	A	T	PASS	0/1	0/0	1/1	intron_variant	MODIFIER	MOXD1	483986	transcript	XM_541103.5	protein_coding	10	c.1509-7889A>T		-1	-1	-1	-1	-1	-1	0
1	25118441	A	AGGT	PASS	0/1	0/0	1/1	upstream_gene_variant	MODIFIER	TUBB4B	491231	transcript	XM_005615416.2	protein_coding	-1	c.-895_-894insGGT		-1	-1	-1	-1	-1	-1	872
1	25118441	A	AGGT	PASS	0/1	0/0	1/1	downstream_gene_variant	MODIFIER	MOXD1	483986	transcript	XM_541103.5	protein_coding	-1	c.*5963_*5964insGGT		-1	-1	-1	-1	-1	-1	4414
1	25118441	A	AGGT	PASS	0/1	0/0	1/1	non_coding_transcript_exon_variant	MODIFIER	LOC100684412	100684412	transcript	100684412	pseudogene	2	n.384_386dupTGG		-1	-1	-1	-1	-1	-1	0	INFO_REALIGN_3_PRIME
1	25121649	AAT	A	QD2	0/1	0/0	0/0	downstream_gene_variant	MODIFIER	LOC100684412	100684412	transcript	100684412	pseudogene	-1	n.*2400_*2401delAT		-1	-1	-1	-1	-1	-1	2400
1	25121649	AAT	A	QD2	0/1	0/0	0/0	downstream_gene_variant	MODIFIER	TUBB4B	491231	transcript	XM_005615416.2	protein_coding	-1	c.*1722_*1723delAT		-1	-1	-1	-1	-1	-1	1556
1	25121649	AAT	A	QD2	0/1	0/0	0/0	intergenic_region	MODIFIER	TUBB4B-LOC476204	491231-476204	intergenic_region	491231-476204		-1	n.25121650_25121651delAT		-1	-1	-1	-1	-1	-1	0
1	25126943	T	A	PASS	0/1	0/0	1/1	intergenic_region	MODIFIER	TUBB4B-LOC476204	491231-476204	intergenic_region	491231-476204		-1	n.25126943T>A		-1	-1	-1	-1	-1	-1	0
1	25142243	T	A	PASS	0/1	0/0	1/1	intergenic_region	MODIFIER	TUBB4B-LOC476204	491231-476204	intergenic_region	491231-476204		-1	n.25142243T>A		-1	-1	-1	-1	-1	-1	0
1	25225010	G	GTCAAAAGGCATTTTTTTTTTTTTTTTATTTTTTTTTTATTTTTTT	PASS	0/1	0/0	1/1	non_coding_transcript_exon_variant	MODIFIER	LOC476204	476204	transcript	476204	pseudogene	1	n.490_491insAAAAAAATAAAAAAAAAATAAAAAAAAAAAAAAAATGCCTTTTGA		-1	-1	-1	-1	-1	-1	0
1	25225889	C	T	PASS	0/1	0/0	1/1	upstream_gene_variant	MODIFIER	LOC476204	476204	transcript	476204	pseudogene	-1	n.-389G>A		-1	-1	-1	-1	-1	-1	389
1	25225889	C	T	PASS	0/1	0/0	1/1	intergenic_region	MODIFIER	LOC476204-LOC111095250	476204-111095250	intergenic_region	476204-111095250		-1	n.25225889C>T		-1	-1	-1	-1	-1	-1	0
1	25250369	A	AT	PASS	0/1	0/0	1/1	intergenic_region	MODIFIER	LOC111095250-LOC102156553	111095250-102156553	intergenic_region	111095250-102156553		-1	n.25250369_25250370insT		-1	-1	-1	-1	-1	-1	0
1	25257598	C	T	PASS	0/1	0/0	1/1	intergenic_region	MODIFIER	LOC111095250-LOC102156553	111095250-102156553	intergenic_region	111095250-102156553		-1	n.25257598C>T		-1	-1	-1	-1	-1	-1	0
1	25264225	A	T	PASS	0/1	0/0	1/1	intergenic_region	MODIFIER	LOC111095250-LOC102156553	111095250-102156553	intergenic_region	111095250-102156553		-1	n.25264225A>T		-1	-1	-1	-1	-1	-1	0
1	25279609	G	A	PASS	0/1	0/0	1/1	intron_variant	MODIFIER	LOC102156553	102156553	transcript	XR_002625241.1	pseudogene	1	n.241-1407G>A		-1	-1	-1	-1	-1	-1	0
1	25279609	G	A	PASS	0/1	0/0	1/1	intron_variant	MODIFIER	LOC102156553	102156553	transcript	XR_002625243.1	pseudogene	1	n.241-1407G>A		-1	-1	-1	-1	-1	-1	0
1	25279609	G	A	PASS	0/1	0/0	1/1	intron_variant	MODIFIER	LOC102156553	102156553	transcript	XR_002625246.1	pseudogene	1	n.241-1407G>A		-1	-1	-1	-1	-1	-1	0
1	25279609	G	A	PASS	0/1	0/0	1/1	intron_variant	MODIFIER	LOC102156553	102156553	transcript	XR_002625238.1	pseudogene	1	n.241-1407G>A		-1	-1	-1	-1	-1	-1	0
1	25279609	G	A	PASS	0/1	0/0	1/1	intron_variant	MODIFIER	LOC102156553	102156553	transcript	XR_002625242.1	pseudogene	1	n.241-1407G>A		-1	-1	-1	-1	-1	-1	0
1	25279609	G	A	PASS	0/1	0/0	1/1	intron_variant	MODIFIER	LOC102156553	102156553	transcript	XR_002625245.1	pseudogene	1	n.241-1407G>A		-1	-1	-1	-1	-1	-1	0
1	25279609	G	A	PASS	0/1	0/0	1/1	intron_variant	MODIFIER	LOC102156553	102156553	transcript	XR_002625235.1	pseudogene	1	n.241-1407G>A		-1	-1	-1	-1	-1	-1	0
1	25279609	G	A	PASS	0/1	0/0	1/1	intron_variant	MODIFIER	LOC102156553	102156553	transcript	XR_002625236.1	pseudogene	1	n.241-1407G>A		-1	-1	-1	-1	-1	-1	0
1	25279609	G	A	PASS	0/1	0/0	1/1	intron_variant	MODIFIER	LOC102156553	102156553	transcript	XR_002625237.1	pseudogene	1	n.241-1407G>A		-1	-1	-1	-1	-1	-1	0
1	25279609	G	A	PASS	0/1	0/0	1/1	intron_variant	MODIFIER	LOC102156553	102156553	transcript	XR_002625239.1	pseudogene	1	n.241-1407G>A		-1	-1	-1	-1	-1	-1	0
1	25279609	G	A	PASS	0/1	0/0	1/1	intron_variant	MODIFIER	LOC102156553	102156553	transcript	XR_002625240.1	pseudogene	1	n.241-1407G>A		-1	-1	-1	-1	-1	-1	0
1	25279609	G	A	PASS	0/1	0/0	1/1	intron_variant	MODIFIER	LOC102156553	102156553	transcript	XR_002625244.1	pseudogene	1	n.241-1407G>A		-1	-1	-1	-1	-1	-1	0
1	25279609	G	A	PASS	0/1	0/0	1/1	intron_variant	MODIFIER	LOC102156553	102156553	transcript	XR_002625247.1	pseudogene	1	n.241-1407G>A		-1	-1	-1	-1	-1	-1	0
1	25315783	C	T	PASS	0/1	0/0	1/1	intron_variant	MODIFIER	LOC102156553	102156553	transcript	XR_002625241.1	pseudogene	7	n.1277+4521C>T		-1	-1	-1	-1	-1	-1	0
1	25315783	C	T	PASS	0/1	0/0	1/1	intron_variant	MODIFIER	LOC102156553	102156553	transcript	XR_002625243.1	pseudogene	7	n.1278-4189C>T		-1	-1	-1	-1	-1	-1	0
1	25315783	C	T	PASS	0/1	0/0	1/1	intron_variant	MODIFIER	LOC102156553	102156553	transcript	XR_002625246.1	pseudogene	7	n.1277+4521C>T		-1	-1	-1	-1	-1	-1	0
1	25315783	C	T	PASS	0/1	0/0	1/1	intron_variant	MODIFIER	LOC102156553	102156553	transcript	XR_002625238.1	pseudogene	7	n.1277+4521C>T		-1	-1	-1	-1	-1	-1	0
1	25315783	C	T	PASS	0/1	0/0	1/1	intron_variant	MODIFIER	LOC102156553	102156553	transcript	XR_002625242.1	pseudogene	7	n.1277+4521C>T		-1	-1	-1	-1	-1	-1	0
1	25315783	C	T	PASS	0/1	0/0	1/1	intron_variant	MODIFIER	LOC102156553	102156553	transcript	XR_002625245.1	pseudogene	7	n.1277+4521C>T		-1	-1	-1	-1	-1	-1	0
1	25315783	C	T	PASS	0/1	0/0	1/1	intron_variant	MODIFIER	LOC102156553	102156553	transcript	XR_002625235.1	pseudogene	7	n.1277+4521C>T		-1	-1	-1	-1	-1	-1	0
1	25315783	C	T	PASS	0/1	0/0	1/1	intron_variant	MODIFIER	LOC102156553	102156553	transcript	XR_002625236.1	pseudogene	7	n.1277+4521C>T		-1	-1	-1	-1	-1	-1	0
1	25315783	C	T	PASS	0/1	0/0	1/1	intron_variant	MODIFIER	LOC102156553	102156553	transcript	XR_002625237.1	pseudogene	7	n.1277+4521C>T		-1	-1	-1	-1	-1	-1	0
1	25315783	C	T	PASS	0/1	0/0	1/1	intron_variant	MODIFIER	LOC102156553	102156553	transcript	XR_002625239.1	pseudogene	6	n.1178+4521C>T		-1	-1	-1	-1	-1	-1	0
1	25315783	C	T	PASS	0/1	0/0	1/1	intron_variant	MODIFIER	LOC102156553	102156553	transcript	XR_002625240.1	pseudogene	7	n.1277+4521C>T		-1	-1	-1	-1	-1	-1	0
1	25315783	C	T	PASS	0/1	0/0	1/1	intron_variant	MODIFIER	LOC102156553	102156553	transcript	XR_002625244.1	pseudogene	8	n.1171+4521C>T		-1	-1	-1	-1	-1	-1	0
1	25315783	C	T	PASS	0/1	0/0	1/1	intron_variant	MODIFIER	LOC102156553	102156553	transcript	XR_002625247.1	pseudogene	7	n.1447+4521C>T		-1	-1	-1	-1	-1	-1	0
1	25325015	GTCT	G	PASS	0/1	0/0	1/1	downstream_gene_variant	MODIFIER	LOC102156553	102156553	transcript	XR_002625243.1	pseudogene	-1	n.*4984_*4986delTCT		-1	-1	-1	-1	-1	-1	4984
1	25325015	GTCT	G	PASS	0/1	0/0	1/1	intron_variant	MODIFIER	LOC102156553	102156553	transcript	XR_002625241.1	pseudogene	7	n.1278-11011_1278-11009delTCT		-1	-1	-1	-1	-1	-1	0
1	25325015	GTCT	G	PASS	0/1	0/0	1/1	intron_variant	MODIFIER	LOC111095255	111095255	transcript	XR_002625253.1	pseudogene	2	n.317-816_317-814delAGA		-1	-1	-1	-1	-1	-1	0
1	25325015	GTCT	G	PASS	0/1	0/0	1/1	intron_variant	MODIFIER	LOC102156553	102156553	transcript	XR_002625246.1	pseudogene	7	n.1278-11011_1278-11009delTCT		-1	-1	-1	-1	-1	-1	0
1	25325015	GTCT	G	PASS	0/1	0/0	1/1	intron_variant	MODIFIER	LOC102156553	102156553	transcript	XR_002625238.1	pseudogene	7	n.1278-11011_1278-11009delTCT		-1	-1	-1	-1	-1	-1	0
1	25325015	GTCT	G	PASS	0/1	0/0	1/1	intron_variant	MODIFIER	LOC102156553	102156553	transcript	XR_002625242.1	pseudogene	7	n.1278-11011_1278-11009delTCT		-1	-1	-1	-1	-1	-1	0
1	25325015	GTCT	G	PASS	0/1	0/0	1/1	intron_variant	MODIFIER	LOC102156553	102156553	transcript	XR_002625245.1	pseudogene	7	n.1278-11011_1278-11009delTCT		-1	-1	-1	-1	-1	-1	0
1	25325015	GTCT	G	PASS	0/1	0/0	1/1	intron_variant	MODIFIER	LOC102156553	102156553	transcript	XR_002625235.1	pseudogene	7	n.1278-11011_1278-11009delTCT		-1	-1	-1	-1	-1	-1	0
1	25325015	GTCT	G	PASS	0/1	0/0	1/1	intron_variant	MODIFIER	LOC102156553	102156553	transcript	XR_002625236.1	pseudogene	7	n.1278-11011_1278-11009delTCT		-1	-1	-1	-1	-1	-1	0
1	25325015	GTCT	G	PASS	0/1	0/0	1/1	intron_variant	MODIFIER	LOC102156553	102156553	transcript	XR_002625237.1	pseudogene	7	n.1278-11011_1278-11009delTCT		-1	-1	-1	-1	-1	-1	0
1	25325015	GTCT	G	PASS	0/1	0/0	1/1	intron_variant	MODIFIER	LOC102156553	102156553	transcript	XR_002625239.1	pseudogene	6	n.1179-11011_1179-11009delTCT		-1	-1	-1	-1	-1	-1	0
1	25325015	GTCT	G	PASS	0/1	0/0	1/1	intron_variant	MODIFIER	LOC102156553	102156553	transcript	XR_002625240.1	pseudogene	7	n.1278-11011_1278-11009delTCT		-1	-1	-1	-1	-1	-1	0
1	25325015	GTCT	G	PASS	0/1	0/0	1/1	intron_variant	MODIFIER	LOC102156553	102156553	transcript	XR_002625244.1	pseudogene	8	n.1172-11011_1172-11009delTCT		-1	-1	-1	-1	-1	-1	0
1	25325015	GTCT	G	PASS	0/1	0/0	1/1	intron_variant	MODIFIER	LOC102156553	102156553	transcript	XR_002625247.1	pseudogene	7	n.1448-11011_1448-11009delTCT		-1	-1	-1	-1	-1	-1	0
1	25356688	C	T	PASS	0/1	0/0	1/1	downstream_gene_variant	MODIFIER	LOC102156553	102156553	transcript	XR_002625235.1	pseudogene	-1	n.*1015C>T		-1	-1	-1	-1	-1	-1	1015
1	25356688	C	T	PASS	0/1	0/0	1/1	downstream_gene_variant	MODIFIER	LOC102156553	102156553	transcript	XR_002625236.1	pseudogene	-1	n.*1015C>T		-1	-1	-1	-1	-1	-1	1015
1	25356688	C	T	PASS	0/1	0/0	1/1	downstream_gene_variant	MODIFIER	LOC102156553	102156553	transcript	XR_002625237.1	pseudogene	-1	n.*1015C>T		-1	-1	-1	-1	-1	-1	1015
1	25356688	C	T	PASS	0/1	0/0	1/1	downstream_gene_variant	MODIFIER	LOC102156553	102156553	transcript	XR_002625239.1	pseudogene	-1	n.*1015C>T		-1	-1	-1	-1	-1	-1	1015
1	25356688	C	T	PASS	0/1	0/0	1/1	downstream_gene_variant	MODIFIER	LOC102156553	102156553	transcript	XR_002625240.1	pseudogene	-1	n.*1015C>T		-1	-1	-1	-1	-1	-1	1015
1	25356688	C	T	PASS	0/1	0/0	1/1	downstream_gene_variant	MODIFIER	LOC102156553	102156553	transcript	XR_002625244.1	pseudogene	-1	n.*1015C>T		-1	-1	-1	-1	-1	-1	1015
1	25356688	C	T	PASS	0/1	0/0	1/1	downstream_gene_variant	MODIFIER	LOC102156553	102156553	transcript	XR_002625247.1	pseudogene	-1	n.*1015C>T		-1	-1	-1	-1	-1	-1	1015
1	25356688	C	T	PASS	0/1	0/0	1/1	intergenic_region	MODIFIER	LOC102156553-LOC111090010	102156553-111090010	intergenic_region	102156553-111090010		-1	n.25356688C>T		-1	-1	-1	-1	-1	-1	0
1	25459239	CTCTCTCTA	C	PASS	0/1	0/0	1/1	intron_variant	MODIFIER	LOC111090010	111090010	transcript	XR_002625250.1	pseudogene	3	n.247-20979_247-20972delTAGAGAGA		-1	-1	-1	-1	-1	-1	0
1	25459239	CTCTCTCTA	C	PASS	0/1	0/0	1/1	intron_variant	MODIFIER	LOC111090010	111090010	transcript	XR_002625251.1	pseudogene	3	n.247-20979_247-20972delTAGAGAGA		-1	-1	-1	-1	-1	-1	0
1	25459239	CTCTCTCTA	C	PASS	0/1	0/0	1/1	intron_variant	MODIFIER	LOC111090010	111090010	transcript	XR_002625252.1	pseudogene	2	n.175-20979_175-20972delTAGAGAGA		-1	-1	-1	-1	-1	-1	0
1	25526075	A	AATTTTTTTTTTTTTTTTTTTT	PASS	0/1	0/0	0/0	intergenic_region	MODIFIER	CTGF-STX7	476202-483987	intergenic_region	476202-483987		-1	n.25526075_25526076insATTTTTTTTTTTTTTTTTTTT		-1	-1	-1	-1	-1	-1	0
1	25526078	T	TTTTTATTTATTTATGATAGTCACACAGAGAGAGAGAGAGAGG	PASS	0/1	0/0	0/0	intergenic_region	MODIFIER	CTGF-STX7	476202-483987	intergenic_region	476202-483987		-1	n.25526078_25526079insTTTTATTTATTTATGATAGTCACACAGAGAGAGAGAGAGAGG		-1	-1	-1	-1	-1	-1	0
1	25526080	C	A	PASS	0/1	0/0	./.	intergenic_region	MODIFIER	CTGF-STX7	476202-483987	intergenic_region	476202-483987		-1	n.25526080C>A		-1	-1	-1	-1	-1	-1	0
1	25527678	A	C	PASS	0/1	0/0	1/1	intergenic_region	MODIFIER	CTGF-STX7	476202-483987	intergenic_region	476202-483987		-1	n.25527678A>C		-1	-1	-1	-1	-1	-1	0
1	25532594	TA	T	PASS	0/1	0/0	1/1	intergenic_region	MODIFIER	CTGF-STX7	476202-483987	intergenic_region	476202-483987		-1	n.25532595delA		-1	-1	-1	-1	-1	-1	0
1	25536208	G	A	PASS	0/1	0/1	0/1	intergenic_region	MODIFIER	CTGF-STX7	476202-483987	intergenic_region	476202-483987		-1	n.25536208G>A		-1	-1	-1	-1	-1	-1	0
1	25579058	A	C	PASS	0/1	0/0	1/1	intron_variant	MODIFIER	STX7	483987	transcript	XM_022417138.1	protein_coding	2	c.185+604T>G		-1	-1	-1	-1	-1	-1	0
1	25579058	A	C	PASS	0/1	0/0	1/1	intron_variant	MODIFIER	STX7	483987	transcript	XM_022417144.1	protein_coding	3	c.155+604T>G		-1	-1	-1	-1	-1	-1	0
1	25579058	A	C	PASS	0/1	0/0	1/1	intron_variant	MODIFIER	STX7	483987	transcript	XM_022417146.1	protein_coding	4	c.155+604T>G		-1	-1	-1	-1	-1	-1	0
1	25579058	A	C	PASS	0/1	0/0	1/1	intron_variant	MODIFIER	STX7	483987	transcript	XM_022417149.1	protein_coding	2	c.185+604T>G		-1	-1	-1	-1	-1	-1	0
1	25579058	A	C	PASS	0/1	0/0	1/1	intron_variant	MODIFIER	STX7	483987	transcript	XM_022417151.1	protein_coding	2	c.185+604T>G		-1	-1	-1	-1	-1	-1	0
1	25579058	A	C	PASS	0/1	0/0	1/1	intron_variant	MODIFIER	STX7	483987	transcript	XM_854089.4	protein_coding	3	c.155+604T>G		-1	-1	-1	-1	-1	-1	0
1	25579059	G	T	PASS	0/1	0/0	1/1	intron_variant	MODIFIER	STX7	483987	transcript	XM_022417138.1	protein_coding	2	c.185+603C>A		-1	-1	-1	-1	-1	-1	0
1	25579059	G	T	PASS	0/1	0/0	1/1	intron_variant	MODIFIER	STX7	483987	transcript	XM_022417144.1	protein_coding	3	c.155+603C>A		-1	-1	-1	-1	-1	-1	0
1	25579059	G	T	PASS	0/1	0/0	1/1	intron_variant	MODIFIER	STX7	483987	transcript	XM_022417146.1	protein_coding	4	c.155+603C>A		-1	-1	-1	-1	-1	-1	0
1	25579059	G	T	PASS	0/1	0/0	1/1	intron_variant	MODIFIER	STX7	483987	transcript	XM_022417149.1	protein_coding	2	c.185+603C>A		-1	-1	-1	-1	-1	-1	0
1	25579059	G	T	PASS	0/1	0/0	1/1	intron_variant	MODIFIER	STX7	483987	transcript	XM_022417151.1	protein_coding	2	c.185+603C>A		-1	-1	-1	-1	-1	-1	0
1	25579059	G	T	PASS	0/1	0/0	1/1	intron_variant	MODIFIER	STX7	483987	transcript	XM_854089.4	protein_coding	3	c.155+603C>A		-1	-1	-1	-1	-1	-1	0
1	25693766	T	A	PASS	0/1	0/0	0/1	intron_variant	MODIFIER	VNN1	442973	transcript	NM_001003372.1	protein_coding	4	c.225+2238A>T		-1	-1	-1	-1	-1	-1	0
1	25705596	G	A	PASS	0/1	0/0	1/1	upstream_gene_variant	MODIFIER	VNN1	442973	transcript	NM_001003372.1	protein_coding	-1	c.-8789C>T		-1	-1	-1	-1	-1	-1	1017
1	25705596	G	A	PASS	0/1	0/0	1/1	intergenic_region	MODIFIER	VNN1-LOC102155259	442973-102155259	intergenic_region	442973-102155259		-1	n.25705596G>A		-1	-1	-1	-1	-1	-1	0
1	25711484	A	T	PASS	0/1	0/0	0/1	intergenic_region	MODIFIER	VNN1-LOC102155259	442973-102155259	intergenic_region	442973-102155259		-1	n.25711484A>T		-1	-1	-1	-1	-1	-1	0
1	25732175	G	A	PASS	0/1	0/0	0/1	upstream_gene_variant	MODIFIER	LOC102155259	102155259	transcript	XM_005615683.3	protein_coding	-1	c.-3396G>A		-1	-1	-1	-1	-1	-1	2801
1	25732175	G	A	PASS	0/1	0/0	0/1	intergenic_region	MODIFIER	VNN1-LOC102155259	442973-102155259	intergenic_region	442973-102155259		-1	n.25732175G>A		-1	-1	-1	-1	-1	-1	0
1	25734111	C	T	PASS	0/1	0/0	0/1	upstream_gene_variant	MODIFIER	LOC102155259	102155259	transcript	XM_005615683.3	protein_coding	-1	c.-1460C>T		-1	-1	-1	-1	-1	-1	865
1	25734111	C	T	PASS	0/1	0/0	0/1	intergenic_region	MODIFIER	VNN1-LOC102155259	442973-102155259	intergenic_region	442973-102155259		-1	n.25734111C>T		-1	-1	-1	-1	-1	-1	0
1	25736485	C	A	PASS	0/1	0/0	0/1	intron_variant	MODIFIER	LOC102155259	102155259	transcript	XM_005615683.3	protein_coding	2	c.36+879C>A		-1	-1	-1	-1	-1	-1	0
1	25787477	T	A	PASS	0/1	0/0	1/1	upstream_gene_variant	MODIFIER	LOC102155332	102155332	transcript	102155332	pseudogene	-1	n.-2938A>T		-1	-1	-1	-1	-1	-1	2938
1	25787477	T	A	PASS	0/1	0/0	1/1	intergenic_region	MODIFIER	LOC102155332-SLC18B1	102155332-611318	intergenic_region	102155332-611318		-1	n.25787477T>A		-1	-1	-1	-1	-1	-1	0
1	25816856	C	T	PASS	0/1	0/0	1/1	intron_variant	MODIFIER	SLC18B1	611318	transcript	XM_848975.5	protein_coding	2	c.184-546G>A		-1	-1	-1	-1	-1	-1	0
1	25816856	C	T	PASS	0/1	0/0	1/1	intron_variant	MODIFIER	SLC18B1	611318	transcript	XM_022417166.1	protein_coding	2	c.-36-546G>A		-1	-1	-1	-1	-1	-1	0
1	25816856	C	T	PASS	0/1	0/0	1/1	intron_variant	MODIFIER	SLC18B1	611318	transcript	XM_022417159.1	protein_coding	3	c.157-546G>A		-1	-1	-1	-1	-1	-1	0
1	25816856	C	T	PASS	0/1	0/0	1/1	intron_variant	MODIFIER	SLC18B1	611318	transcript	XM_005615421.3	protein_coding	1	c.-36-546G>A		-1	-1	-1	-1	-1	-1	0
1	25883823	C	T	PASS	0/1	0/1	0/0	intergenic_region	MODIFIER	LOC476206-LOC102157343	476206-102157343	intergenic_region	476206-102157343		-1	n.25883823C>T		-1	-1	-1	-1	-1	-1	0
1	25942108	T	C	PASS	0/1	0/0	1/1	intron_variant	MODIFIER	LOC102157343	102157343	transcript	XR_291228.3	pseudogene	2	n.432+3272T>C		-1	-1	-1	-1	-1	-1	0
1	25951832	A	G	PASS	0/1	0/1	0/0	upstream_gene_variant	MODIFIER	LOC111095276	111095276	transcript	XR_002625304.1	pseudogene	-1	n.-544A>G		-1	-1	-1	-1	-1	-1	544
1	25951832	A	G	PASS	0/1	0/1	0/0	downstream_gene_variant	MODIFIER	LOC102157343	102157343	transcript	XR_291228.3	pseudogene	-1	n.*4411A>G		-1	-1	-1	-1	-1	-1	4411
1	25951832	A	G	PASS	0/1	0/1	0/0	intergenic_region	MODIFIER	LOC102157343-LOC111095276	102157343-111095276	intergenic_region	102157343-111095276		-1	n.25951832A>G		-1	-1	-1	-1	-1	-1	0
1	25957139	A	C	PASS	0/1	0/1	0/0	intron_variant	MODIFIER	LOC111095276	111095276	transcript	XR_002625304.1	pseudogene	2	n.161+4523A>C		-1	-1	-1	-1	-1	-1	0
1	25965998	T	C	PASS	0/1	0/1	0/0	upstream_gene_variant	MODIFIER	LOC111095273	111095273	transcript	XR_002625295.1	pseudogene	-1	n.-993T>C		-1	-1	-1	-1	-1	-1	993
1	25965998	T	C	PASS	0/1	0/1	0/0	upstream_gene_variant	MODIFIER	LOC111095273	111095273	transcript	XR_002625301.1	pseudogene	-1	n.-998T>C		-1	-1	-1	-1	-1	-1	998
1	25965998	T	C	PASS	0/1	0/1	0/0	intron_variant	MODIFIER	LOC111095276	111095276	transcript	XR_002625304.1	pseudogene	2	n.162-9489T>C		-1	-1	-1	-1	-1	-1	0
1	25981248	C	A	PASS	0/1	0/1	0/0	downstream_gene_variant	MODIFIER	LOC111095276	111095276	transcript	XR_002625304.1	pseudogene	-1	n.*3269C>A		-1	-1	-1	-1	-1	-1	3269
1	25981248	C	A	PASS	0/1	0/1	0/0	intergenic_region	MODIFIER	LOC111095276-LOC476208	111095276-476208	intergenic_region	111095276-476208		-1	n.25981248C>A		-1	-1	-1	-1	-1	-1	0
1	25996090	T	C	PASS	0/1	0/1	0/0	intergenic_region	MODIFIER	LOC111095276-LOC476208	111095276-476208	intergenic_region	111095276-476208		-1	n.25996090T>C		-1	-1	-1	-1	-1	-1	0
1	26018780	TA	T	PASS	0/1	0/0	1/1	intergenic_region	MODIFIER	LOC111095276-LOC476208	111095276-476208	intergenic_region	111095276-476208		-1	n.26018781delA		-1	-1	-1	-1	-1	-1	0
1	26021505	T	G	PASS	0/1	0/0	1/1	intergenic_region	MODIFIER	LOC111095276-LOC476208	111095276-476208	intergenic_region	111095276-476208		-1	n.26021505T>G		-1	-1	-1	-1	-1	-1	0
1	26021686	A	T	PASS	0/1	0/0	1/1	intergenic_region	MODIFIER	LOC111095276-LOC476208	111095276-476208	intergenic_region	111095276-476208		-1	n.26021686A>T		-1	-1	-1	-1	-1	-1	0
1	26024989	A	G	PASS	0/1	0/0	1/1	downstream_gene_variant	MODIFIER	LOC476208	476208	transcript	XM_022404757.1	protein_coding	-1	c.*4772T>C		-1	-1	-1	-1	-1	-1	4380
1	26024989	A	G	PASS	0/1	0/0	1/1	intergenic_region	MODIFIER	LOC111095276-LOC476208	111095276-476208	intergenic_region	111095276-476208		-1	n.26024989A>G		-1	-1	-1	-1	-1	-1	0
1	26031588	A	C	PASS	0/1	0/0	1/1	upstream_gene_variant	MODIFIER	LOC476208	476208	transcript	XM_022404757.1	protein_coding	-1	c.-745T>G		-1	-1	-1	-1	-1	-1	712
1	26031588	A	C	PASS	0/1	0/0	1/1	intergenic_region	MODIFIER	LOC476208-LOC111095280	476208-111095280	intergenic_region	476208-111095280		-1	n.26031588A>C		-1	-1	-1	-1	-1	-1	0
1	26035449	C	T	PASS	0/1	0/0	1/1	upstream_gene_variant	MODIFIER	LOC476208	476208	transcript	XM_022404757.1	protein_coding	-1	c.-4606G>A		-1	-1	-1	-1	-1	-1	4573
1	26035449	C	T	PASS	0/1	0/0	1/1	intergenic_region	MODIFIER	LOC476208-LOC111095280	476208-111095280	intergenic_region	476208-111095280		-1	n.26035449C>T		-1	-1	-1	-1	-1	-1	0
1	26037556	G	T	PASS	0/1	0/0	1/1	intergenic_region	MODIFIER	LOC476208-LOC111095280	476208-111095280	intergenic_region	476208-111095280		-1	n.26037556G>T		-1	-1	-1	-1	-1	-1	0
1	26045951	G	T	PASS	0/1	0/0	1/1	intergenic_region	MODIFIER	LOC476208-LOC111095280	476208-111095280	intergenic_region	476208-111095280		-1	n.26045951G>T		-1	-1	-1	-1	-1	-1	0
1	26047204	T	C	PASS	0/1	0/0	1/1	intergenic_region	MODIFIER	LOC476208-LOC111095280	476208-111095280	intergenic_region	476208-111095280		-1	n.26047204T>C		-1	-1	-1	-1	-1	-1	0
1	26050035	T	A	PASS	0/1	0/0	1/1	intergenic_region	MODIFIER	LOC476208-LOC111095280	476208-111095280	intergenic_region	476208-111095280		-1	n.26050035T>A		-1	-1	-1	-1	-1	-1	0
1	26051003	G	T	PASS	0/1	0/0	1/1	intergenic_region	MODIFIER	LOC476208-LOC111095280	476208-111095280	intergenic_region	476208-111095280		-1	n.26051003G>T		-1	-1	-1	-1	-1	-1	0
1	26064592	A	G	PASS	0/1	0/0	1/1	intergenic_region	MODIFIER	LOC476208-LOC111095280	476208-111095280	intergenic_region	476208-111095280		-1	n.26064592A>G		-1	-1	-1	-1	-1	-1	0
1	26065249	TC	T	PASS	0/1	0/0	1/1	intergenic_region	MODIFIER	LOC476208-LOC111095280	476208-111095280	intergenic_region	476208-111095280		-1	n.26065250delC		-1	-1	-1	-1	-1	-1	0
1	26069700	A	C	PASS	0/1	0/0	1/1	intergenic_region	MODIFIER	LOC476208-LOC111095280	476208-111095280	intergenic_region	476208-111095280		-1	n.26069700A>C		-1	-1	-1	-1	-1	-1	0
1	26070084	A	AATGATGATG	PASS	0/1	0/0	1/1	intergenic_region	MODIFIER	LOC476208-LOC111095280	476208-111095280	intergenic_region	476208-111095280		-1	n.26070084_26070085insATGATGATG		-1	-1	-1	-1	-1	-1	0
1	26070874	T	C	PASS	0/1	0/0	1/1	intergenic_region	MODIFIER	LOC476208-LOC111095280	476208-111095280	intergenic_region	476208-111095280		-1	n.26070874T>C		-1	-1	-1	-1	-1	-1	0
1	26071064	A	C	PASS	0/1	0/0	1/1	intergenic_region	MODIFIER	LOC476208-LOC111095280	476208-111095280	intergenic_region	476208-111095280		-1	n.26071064A>C		-1	-1	-1	-1	-1	-1	0
1	26071065	A	G	PASS	0/1	0/0	1/1	intergenic_region	MODIFIER	LOC476208-LOC111095280	476208-111095280	intergenic_region	476208-111095280		-1	n.26071065A>G		-1	-1	-1	-1	-1	-1	0
1	26072381	C	G	PASS	0/1	0/0	1/1	intergenic_region	MODIFIER	LOC476208-LOC111095280	476208-111095280	intergenic_region	476208-111095280		-1	n.26072381C>G		-1	-1	-1	-1	-1	-1	0
1	26074165	C	T	PASS	0/1	0/0	1/1	intergenic_region	MODIFIER	LOC476208-LOC111095280	476208-111095280	intergenic_region	476208-111095280		-1	n.26074165C>T		-1	-1	-1	-1	-1	-1	0
1	26081017	G	A	PASS	0/1	0/0	1/1	intergenic_region	MODIFIER	LOC476208-LOC111095280	476208-111095280	intergenic_region	476208-111095280		-1	n.26081017G>A		-1	-1	-1	-1	-1	-1	0
1	26083695	T	A	PASS	0/1	0/0	1/1	intergenic_region	MODIFIER	LOC476208-LOC111095280	476208-111095280	intergenic_region	476208-111095280		-1	n.26083695T>A		-1	-1	-1	-1	-1	-1	0
1	26159926	G	A	PASS	0/1	0/1	0/0	intergenic_region	MODIFIER	LOC111095280-EYA4	111095280-483991	intergenic_region	111095280-483991		-1	n.26159926G>A		-1	-1	-1	-1	-1	-1	0
1	26231163	G	C	PASS	0/1	0/1	0/0	intron_variant	MODIFIER	EYA4	483991	transcript	XM_022417205.1	protein_coding	1	c.-67+22381G>C		-1	-1	-1	-1	-1	-1	0
1	26245356	C	T	PASS	0/1	0/1	0/0	intron_variant	MODIFIER	EYA4	483991	transcript	XM_014111485.2	protein_coding	1	c.-67+1425C>T		-1	-1	-1	-1	-1	-1	0
1	26245356	C	T	PASS	0/1	0/1	0/0	intron_variant	MODIFIER	EYA4	483991	transcript	XM_022417205.1	protein_coding	1	c.-66-27092C>T		-1	-1	-1	-1	-1	-1	0
1	26245356	C	T	PASS	0/1	0/1	0/0	intron_variant	MODIFIER	EYA4	483991	transcript	XM_022417210.1	protein_coding	1	c.-67+2312C>T		-1	-1	-1	-1	-1	-1	0
1	26245356	C	T	PASS	0/1	0/1	0/0	intron_variant	MODIFIER	EYA4	483991	transcript	XM_022417195.1	protein_coding	1	c.-67+1425C>T		-1	-1	-1	-1	-1	-1	0
1	26245356	C	T	PASS	0/1	0/1	0/0	intron_variant	MODIFIER	EYA4	483991	transcript	XM_022417213.1	protein_coding	1	c.-67+1425C>T		-1	-1	-1	-1	-1	-1	0
1	26245356	C	T	PASS	0/1	0/1	0/0	intron_variant	MODIFIER	EYA4	483991	transcript	XM_022417224.1	protein_coding	1	c.-67+1425C>T		-1	-1	-1	-1	-1	-1	0
1	26299036	C	A	PASS	0/1	0/1	0/0	intron_variant	MODIFIER	EYA4	483991	transcript	XM_014111485.2	protein_coding	2	c.33+26490C>A		-1	-1	-1	-1	-1	-1	0
1	26299036	C	A	PASS	0/1	0/1	0/0	intron_variant	MODIFIER	EYA4	483991	transcript	XM_022417205.1	protein_coding	2	c.33+26490C>A		-1	-1	-1	-1	-1	-1	0
1	26299036	C	A	PASS	0/1	0/1	0/0	intron_variant	MODIFIER	EYA4	483991	transcript	XM_022417210.1	protein_coding	2	c.33+26490C>A		-1	-1	-1	-1	-1	-1	0
1	26299036	C	A	PASS	0/1	0/1	0/0	intron_variant	MODIFIER	EYA4	483991	transcript	XM_022417195.1	protein_coding	2	c.33+26490C>A		-1	-1	-1	-1	-1	-1	0
1	26299036	C	A	PASS	0/1	0/1	0/0	intron_variant	MODIFIER	EYA4	483991	transcript	XM_022417213.1	protein_coding	2	c.33+26490C>A		-1	-1	-1	-1	-1	-1	0
1	26299036	C	A	PASS	0/1	0/1	0/0	intron_variant	MODIFIER	EYA4	483991	transcript	XM_022417224.1	protein_coding	2	c.33+26490C>A		-1	-1	-1	-1	-1	-1	0
1	26311508	G	T	PASS	0/1	0/1	0/0	intron_variant	MODIFIER	EYA4	483991	transcript	XM_014111485.2	protein_coding	2	c.33+38962G>T		-1	-1	-1	-1	-1	-1	0
1	26311508	G	T	PASS	0/1	0/1	0/0	intron_variant	MODIFIER	EYA4	483991	transcript	XM_022417205.1	protein_coding	2	c.33+38962G>T		-1	-1	-1	-1	-1	-1	0
1	26311508	G	T	PASS	0/1	0/1	0/0	intron_variant	MODIFIER	EYA4	483991	transcript	XM_022417210.1	protein_coding	2	c.33+38962G>T		-1	-1	-1	-1	-1	-1	0
1	26311508	G	T	PASS	0/1	0/1	0/0	intron_variant	MODIFIER	EYA4	483991	transcript	XM_022417195.1	protein_coding	2	c.33+38962G>T		-1	-1	-1	-1	-1	-1	0
1	26311508	G	T	PASS	0/1	0/1	0/0	intron_variant	MODIFIER	EYA4	483991	transcript	XM_022417213.1	protein_coding	2	c.33+38962G>T		-1	-1	-1	-1	-1	-1	0
1	26311508	G	T	PASS	0/1	0/1	0/0	intron_variant	MODIFIER	EYA4	483991	transcript	XM_022417224.1	protein_coding	2	c.33+38962G>T		-1	-1	-1	-1	-1	-1	0
1	26314012	T	C	PASS	0/1	0/1	0/0	intron_variant	MODIFIER	EYA4	483991	transcript	XM_014111485.2	protein_coding	2	c.33+41466T>C		-1	-1	-1	-1	-1	-1	0
1	26314012	T	C	PASS	0/1	0/1	0/0	intron_variant	MODIFIER	EYA4	483991	transcript	XM_022417205.1	protein_coding	2	c.33+41466T>C		-1	-1	-1	-1	-1	-1	0
1	26314012	T	C	PASS	0/1	0/1	0/0	intron_variant	MODIFIER	EYA4	483991	transcript	XM_022417210.1	protein_coding	2	c.33+41466T>C		-1	-1	-1	-1	-1	-1	0
1	26314012	T	C	PASS	0/1	0/1	0/0	intron_variant	MODIFIER	EYA4	483991	transcript	XM_022417195.1	protein_coding	2	c.33+41466T>C		-1	-1	-1	-1	-1	-1	0
1	26314012	T	C	PASS	0/1	0/1	0/0	intron_variant	MODIFIER	EYA4	483991	transcript	XM_022417213.1	protein_coding	2	c.33+41466T>C		-1	-1	-1	-1	-1	-1	0
1	26314012	T	C	PASS	0/1	0/1	0/0	intron_variant	MODIFIER	EYA4	483991	transcript	XM_022417224.1	protein_coding	2	c.33+41466T>C		-1	-1	-1	-1	-1	-1	0
1	26315060	A	AC	PASS	0/1	0/1	0/0	intron_variant	MODIFIER	EYA4	483991	transcript	XM_014111485.2	protein_coding	2	c.33+42514_33+42515insC		-1	-1	-1	-1	-1	-1	0
1	26315060	A	AC	PASS	0/1	0/1	0/0	intron_variant	MODIFIER	EYA4	483991	transcript	XM_022417205.1	protein_coding	2	c.33+42514_33+42515insC		-1	-1	-1	-1	-1	-1	0
1	26315060	A	AC	PASS	0/1	0/1	0/0	intron_variant	MODIFIER	EYA4	483991	transcript	XM_022417210.1	protein_coding	2	c.33+42514_33+42515insC		-1	-1	-1	-1	-1	-1	0
1	26315060	A	AC	PASS	0/1	0/1	0/0	intron_variant	MODIFIER	EYA4	483991	transcript	XM_022417195.1	protein_coding	2	c.33+42514_33+42515insC		-1	-1	-1	-1	-1	-1	0
1	26315060	A	AC	PASS	0/1	0/1	0/0	intron_variant	MODIFIER	EYA4	483991	transcript	XM_022417213.1	protein_coding	2	c.33+42514_33+42515insC		-1	-1	-1	-1	-1	-1	0
1	26315060	A	AC	PASS	0/1	0/1	0/0	intron_variant	MODIFIER	EYA4	483991	transcript	XM_022417224.1	protein_coding	2	c.33+42514_33+42515insC		-1	-1	-1	-1	-1	-1	0
1	26315063	A	C	PASS	0/1	0/1	0/0	intron_variant	MODIFIER	EYA4	483991	transcript	XM_014111485.2	protein_coding	2	c.33+42517A>C		-1	-1	-1	-1	-1	-1	0
1	26315063	A	C	PASS	0/1	0/1	0/0	intron_variant	MODIFIER	EYA4	483991	transcript	XM_022417205.1	protein_coding	2	c.33+42517A>C		-1	-1	-1	-1	-1	-1	0
1	26315063	A	C	PASS	0/1	0/1	0/0	intron_variant	MODIFIER	EYA4	483991	transcript	XM_022417210.1	protein_coding	2	c.33+42517A>C		-1	-1	-1	-1	-1	-1	0
1	26315063	A	C	PASS	0/1	0/1	0/0	intron_variant	MODIFIER	EYA4	483991	transcript	XM_022417195.1	protein_coding	2	c.33+42517A>C		-1	-1	-1	-1	-1	-1	0
1	26315063	A	C	PASS	0/1	0/1	0/0	intron_variant	MODIFIER	EYA4	483991	transcript	XM_022417213.1	protein_coding	2	c.33+42517A>C		-1	-1	-1	-1	-1	-1	0
1	26315063	A	C	PASS	0/1	0/1	0/0	intron_variant	MODIFIER	EYA4	483991	transcript	XM_022417224.1	protein_coding	2	c.33+42517A>C		-1	-1	-1	-1	-1	-1	0
1	26315066	A	C	PASS	0/1	0/1	0/0	intron_variant	MODIFIER	EYA4	483991	transcript	XM_014111485.2	protein_coding	2	c.33+42520A>C		-1	-1	-1	-1	-1	-1	0
1	26315066	A	C	PASS	0/1	0/1	0/0	intron_variant	MODIFIER	EYA4	483991	transcript	XM_022417205.1	protein_coding	2	c.33+42520A>C		-1	-1	-1	-1	-1	-1	0
1	26315066	A	C	PASS	0/1	0/1	0/0	intron_variant	MODIFIER	EYA4	483991	transcript	XM_022417210.1	protein_coding	2	c.33+42520A>C		-1	-1	-1	-1	-1	-1	0
1	26315066	A	C	PASS	0/1	0/1	0/0	intron_variant	MODIFIER	EYA4	483991	transcript	XM_022417195.1	protein_coding	2	c.33+42520A>C		-1	-1	-1	-1	-1	-1	0
1	26315066	A	C	PASS	0/1	0/1	0/0	intron_variant	MODIFIER	EYA4	483991	transcript	XM_022417213.1	protein_coding	2	c.33+42520A>C		-1	-1	-1	-1	-1	-1	0
1	26315066	A	C	PASS	0/1	0/1	0/0	intron_variant	MODIFIER	EYA4	483991	transcript	XM_022417224.1	protein_coding	2	c.33+42520A>C		-1	-1	-1	-1	-1	-1	0
1	26316186	G	GTTAATATATATATGTATTTATATATTTAATT	PASS	0/1	0/1	0/0	intron_variant	MODIFIER	EYA4	483991	transcript	XM_014111485.2	protein_coding	2	c.33+43640_33+43641insTTAATATATATATGTATTTATATATTTAATT		-1	-1	-1	-1	-1	-1	0
1	26316186	G	GTTAATATATATATGTATTTATATATTTAATT	PASS	0/1	0/1	0/0	intron_variant	MODIFIER	EYA4	483991	transcript	XM_022417205.1	protein_coding	2	c.33+43640_33+43641insTTAATATATATATGTATTTATATATTTAATT		-1	-1	-1	-1	-1	-1	0
1	26316186	G	GTTAATATATATATGTATTTATATATTTAATT	PASS	0/1	0/1	0/0	intron_variant	MODIFIER	EYA4	483991	transcript	XM_022417210.1	protein_coding	2	c.33+43640_33+43641insTTAATATATATATGTATTTATATATTTAATT		-1	-1	-1	-1	-1	-1	0
1	26316186	G	GTTAATATATATATGTATTTATATATTTAATT	PASS	0/1	0/1	0/0	intron_variant	MODIFIER	EYA4	483991	transcript	XM_022417195.1	protein_coding	2	c.33+43640_33+43641insTTAATATATATATGTATTTATATATTTAATT		-1	-1	-1	-1	-1	-1	0
1	26316186	G	GTTAATATATATATGTATTTATATATTTAATT	PASS	0/1	0/1	0/0	intron_variant	MODIFIER	EYA4	483991	transcript	XM_022417213.1	protein_coding	2	c.33+43640_33+43641insTTAATATATATATGTATTTATATATTTAATT		-1	-1	-1	-1	-1	-1	0
1	26316186	G	GTTAATATATATATGTATTTATATATTTAATT	PASS	0/1	0/1	0/0	intron_variant	MODIFIER	EYA4	483991	transcript	XM_022417224.1	protein_coding	2	c.33+43640_33+43641insTTAATATATATATGTATTTATATATTTAATT		-1	-1	-1	-1	-1	-1	0
1	26316279	TTAAATTC	T	PASS	0/1	0/1	0/0	intron_variant	MODIFIER	EYA4	483991	transcript	XM_014111485.2	protein_coding	2	c.33+43734_33+43740delTAAATTC		-1	-1	-1	-1	-1	-1	0
1	26316279	TTAAATTC	T	PASS	0/1	0/1	0/0	intron_variant	MODIFIER	EYA4	483991	transcript	XM_022417205.1	protein_coding	2	c.33+43734_33+43740delTAAATTC		-1	-1	-1	-1	-1	-1	0
1	26316279	TTAAATTC	T	PASS	0/1	0/1	0/0	intron_variant	MODIFIER	EYA4	483991	transcript	XM_022417210.1	protein_coding	2	c.33+43734_33+43740delTAAATTC		-1	-1	-1	-1	-1	-1	0
1	26316279	TTAAATTC	T	PASS	0/1	0/1	0/0	intron_variant	MODIFIER	EYA4	483991	transcript	XM_022417195.1	protein_coding	2	c.33+43734_33+43740delTAAATTC		-1	-1	-1	-1	-1	-1	0
1	26316279	TTAAATTC	T	PASS	0/1	0/1	0/0	intron_variant	MODIFIER	EYA4	483991	transcript	XM_022417213.1	protein_coding	2	c.33+43734_33+43740delTAAATTC		-1	-1	-1	-1	-1	-1	0
1	26316279	TTAAATTC	T	PASS	0/1	0/1	0/0	intron_variant	MODIFIER	EYA4	483991	transcript	XM_022417224.1	protein_coding	2	c.33+43734_33+43740delTAAATTC		-1	-1	-1	-1	-1	-1	0
1	26324463	G	GA	PASS	0/1	0/1	0/0	intron_variant	MODIFIER	EYA4	483991	transcript	XM_014111485.2	protein_coding	2	c.33+51917_33+51918insA		-1	-1	-1	-1	-1	-1	0
1	26324463	G	GA	PASS	0/1	0/1	0/0	intron_variant	MODIFIER	EYA4	483991	transcript	XM_022417205.1	protein_coding	2	c.33+51917_33+51918insA		-1	-1	-1	-1	-1	-1	0
1	26324463	G	GA	PASS	0/1	0/1	0/0	intron_variant	MODIFIER	EYA4	483991	transcript	XM_022417210.1	protein_coding	2	c.33+51917_33+51918insA		-1	-1	-1	-1	-1	-1	0
1	26324463	G	GA	PASS	0/1	0/1	0/0	intron_variant	MODIFIER	EYA4	483991	transcript	XM_022417195.1	protein_coding	2	c.33+51917_33+51918insA		-1	-1	-1	-1	-1	-1	0
1	26324463	G	GA	PASS	0/1	0/1	0/0	intron_variant	MODIFIER	EYA4	483991	transcript	XM_022417213.1	protein_coding	2	c.33+51917_33+51918insA		-1	-1	-1	-1	-1	-1	0
1	26324463	G	GA	PASS	0/1	0/1	0/0	intron_variant	MODIFIER	EYA4	483991	transcript	XM_022417224.1	protein_coding	2	c.33+51917_33+51918insA		-1	-1	-1	-1	-1	-1	0
1	26394749	G	GGCCT	PASS	0/1	0/1	0/0	upstream_gene_variant	MODIFIER	LOC111095294	111095294	transcript	XR_002625339.1	pseudogene	-1	n.-1569_-1568insAGGC		-1	-1	-1	-1	-1	-1	1569
1	26394749	G	GGCCT	PASS	0/1	0/1	0/0	upstream_gene_variant	MODIFIER	LOC111095294	111095294	transcript	XR_002625337.1	pseudogene	-1	n.-1569_-1568insAGGC		-1	-1	-1	-1	-1	-1	1569
1	26394749	G	GGCCT	PASS	0/1	0/1	0/0	intron_variant	MODIFIER	EYA4	483991	transcript	XM_014111485.2	protein_coding	3	c.83+12499_83+12500insGCCT		-1	-1	-1	-1	-1	-1	0
1	26394749	G	GGCCT	PASS	0/1	0/1	0/0	intron_variant	MODIFIER	EYA4	483991	transcript	XM_022417205.1	protein_coding	3	c.83+12499_83+12500insGCCT		-1	-1	-1	-1	-1	-1	0
1	26394749	G	GGCCT	PASS	0/1	0/1	0/0	intron_variant	MODIFIER	EYA4	483991	transcript	XM_022417210.1	protein_coding	3	c.83+12499_83+12500insGCCT		-1	-1	-1	-1	-1	-1	0
1	26394749	G	GGCCT	PASS	0/1	0/1	0/0	intron_variant	MODIFIER	EYA4	483991	transcript	XM_022417195.1	protein_coding	3	c.83+12499_83+12500insGCCT		-1	-1	-1	-1	-1	-1	0
1	26394749	G	GGCCT	PASS	0/1	0/1	0/0	intron_variant	MODIFIER	EYA4	483991	transcript	XM_022417213.1	protein_coding	3	c.83+12499_83+12500insGCCT		-1	-1	-1	-1	-1	-1	0
1	26394749	G	GGCCT	PASS	0/1	0/1	0/0	intron_variant	MODIFIER	EYA4	483991	transcript	XM_022417224.1	protein_coding	3	c.83+12499_83+12500insGCCT		-1	-1	-1	-1	-1	-1	0
1	26397195	C	T	PASS	0/1	0/1	0/0	upstream_gene_variant	MODIFIER	LOC111095294	111095294	transcript	XR_002625339.1	pseudogene	-1	n.-4014G>A		-1	-1	-1	-1	-1	-1	4014
1	26397195	C	T	PASS	0/1	0/1	0/0	upstream_gene_variant	MODIFIER	LOC111095294	111095294	transcript	XR_002625337.1	pseudogene	-1	n.-4014G>A		-1	-1	-1	-1	-1	-1	4014
1	26397195	C	T	PASS	0/1	0/1	0/0	intron_variant	MODIFIER	EYA4	483991	transcript	XM_014111485.2	protein_coding	3	c.83+14945C>T		-1	-1	-1	-1	-1	-1	0
1	26397195	C	T	PASS	0/1	0/1	0/0	intron_variant	MODIFIER	EYA4	483991	transcript	XM_022417205.1	protein_coding	3	c.83+14945C>T		-1	-1	-1	-1	-1	-1	0
1	26397195	C	T	PASS	0/1	0/1	0/0	intron_variant	MODIFIER	EYA4	483991	transcript	XM_022417210.1	protein_coding	3	c.83+14945C>T		-1	-1	-1	-1	-1	-1	0
1	26397195	C	T	PASS	0/1	0/1	0/0	intron_variant	MODIFIER	EYA4	483991	transcript	XM_022417195.1	protein_coding	3	c.83+14945C>T		-1	-1	-1	-1	-1	-1	0
1	26397195	C	T	PASS	0/1	0/1	0/0	intron_variant	MODIFIER	EYA4	483991	transcript	XM_022417213.1	protein_coding	3	c.83+14945C>T		-1	-1	-1	-1	-1	-1	0
1	26397195	C	T	PASS	0/1	0/1	0/0	intron_variant	MODIFIER	EYA4	483991	transcript	XM_022417224.1	protein_coding	3	c.83+14945C>T		-1	-1	-1	-1	-1	-1	0
1	26400257	G	T	PASS	0/1	0/1	0/0	intron_variant	MODIFIER	EYA4	483991	transcript	XM_014111485.2	protein_coding	3	c.83+18007G>T		-1	-1	-1	-1	-1	-1	0
1	26400257	G	T	PASS	0/1	0/1	0/0	intron_variant	MODIFIER	EYA4	483991	transcript	XM_022417205.1	protein_coding	3	c.83+18007G>T		-1	-1	-1	-1	-1	-1	0
1	26400257	G	T	PASS	0/1	0/1	0/0	intron_variant	MODIFIER	EYA4	483991	transcript	XM_022417210.1	protein_coding	3	c.83+18007G>T		-1	-1	-1	-1	-1	-1	0
1	26400257	G	T	PASS	0/1	0/1	0/0	intron_variant	MODIFIER	EYA4	483991	transcript	XM_022417195.1	protein_coding	3	c.83+18007G>T		-1	-1	-1	-1	-1	-1	0
1	26400257	G	T	PASS	0/1	0/1	0/0	intron_variant	MODIFIER	EYA4	483991	transcript	XM_022417213.1	protein_coding	3	c.83+18007G>T		-1	-1	-1	-1	-1	-1	0
1	26400257	G	T	PASS	0/1	0/1	0/0	intron_variant	MODIFIER	EYA4	483991	transcript	XM_022417224.1	protein_coding	3	c.83+18007G>T		-1	-1	-1	-1	-1	-1	0
1	26410318	A	T	PASS	0/1	0/1	0/0	intron_variant	MODIFIER	EYA4	483991	transcript	XM_014111485.2	protein_coding	3	c.83+28068A>T		-1	-1	-1	-1	-1	-1	0
1	26410318	A	T	PASS	0/1	0/1	0/0	intron_variant	MODIFIER	EYA4	483991	transcript	XM_022417205.1	protein_coding	3	c.83+28068A>T		-1	-1	-1	-1	-1	-1	0
1	26410318	A	T	PASS	0/1	0/1	0/0	intron_variant	MODIFIER	EYA4	483991	transcript	XM_022417210.1	protein_coding	3	c.83+28068A>T		-1	-1	-1	-1	-1	-1	0
1	26410318	A	T	PASS	0/1	0/1	0/0	intron_variant	MODIFIER	EYA4	483991	transcript	XM_022417195.1	protein_coding	3	c.83+28068A>T		-1	-1	-1	-1	-1	-1	0
1	26410318	A	T	PASS	0/1	0/1	0/0	intron_variant	MODIFIER	EYA4	483991	transcript	XM_022417213.1	protein_coding	3	c.83+28068A>T		-1	-1	-1	-1	-1	-1	0
1	26410318	A	T	PASS	0/1	0/1	0/0	intron_variant	MODIFIER	EYA4	483991	transcript	XM_022417224.1	protein_coding	3	c.83+28068A>T		-1	-1	-1	-1	-1	-1	0
1	26410328	G	A	PASS	0/1	0/1	0/0	intron_variant	MODIFIER	EYA4	483991	transcript	XM_014111485.2	protein_coding	3	c.83+28078G>A		-1	-1	-1	-1	-1	-1	0
1	26410328	G	A	PASS	0/1	0/1	0/0	intron_variant	MODIFIER	EYA4	483991	transcript	XM_022417205.1	protein_coding	3	c.83+28078G>A		-1	-1	-1	-1	-1	-1	0
1	26410328	G	A	PASS	0/1	0/1	0/0	intron_variant	MODIFIER	EYA4	483991	transcript	XM_022417210.1	protein_coding	3	c.83+28078G>A		-1	-1	-1	-1	-1	-1	0
1	26410328	G	A	PASS	0/1	0/1	0/0	intron_variant	MODIFIER	EYA4	483991	transcript	XM_022417195.1	protein_coding	3	c.83+28078G>A		-1	-1	-1	-1	-1	-1	0
1	26410328	G	A	PASS	0/1	0/1	0/0	intron_variant	MODIFIER	EYA4	483991	transcript	XM_022417213.1	protein_coding	3	c.83+28078G>A		-1	-1	-1	-1	-1	-1	0
1	26410328	G	A	PASS	0/1	0/1	0/0	intron_variant	MODIFIER	EYA4	483991	transcript	XM_022417224.1	protein_coding	3	c.83+28078G>A		-1	-1	-1	-1	-1	-1	0
1	26464330	TA	T	PASS	0/1	0/1	0/0	intron_variant	MODIFIER	EYA4	483991	transcript	XM_014111485.2	protein_coding	7	c.563-792delA		-1	-1	-1	-1	-1	-1	0
1	26464330	TA	T	PASS	0/1	0/1	0/0	intron_variant	MODIFIER	EYA4	483991	transcript	XM_022417205.1	protein_coding	7	c.563-792delA		-1	-1	-1	-1	-1	-1	0
1	26464330	TA	T	PASS	0/1	0/1	0/0	intron_variant	MODIFIER	EYA4	483991	transcript	XM_022417210.1	protein_coding	7	c.563-792delA		-1	-1	-1	-1	-1	-1	0
1	26464330	TA	T	PASS	0/1	0/1	0/0	intron_variant	MODIFIER	EYA4	483991	transcript	XM_022417195.1	protein_coding	7	c.563-792delA		-1	-1	-1	-1	-1	-1	0
1	26464330	TA	T	PASS	0/1	0/1	0/0	intron_variant	MODIFIER	EYA4	483991	transcript	XM_022417213.1	protein_coding	7	c.563-792delA		-1	-1	-1	-1	-1	-1	0
1	26464330	TA	T	PASS	0/1	0/1	0/0	intron_variant	MODIFIER	EYA4	483991	transcript	XM_022417224.1	protein_coding	7	c.563-792delA		-1	-1	-1	-1	-1	-1	0
1	26464330	TA	T	PASS	0/1	0/1	0/0	intron_variant	MODIFIER	EYA4	483991	transcript	XM_022417227.1	protein_coding	5	c.476-792delA		-1	-1	-1	-1	-1	-1	0
1	26464330	TA	T	PASS	0/1	0/1	0/0	intron_variant	MODIFIER	EYA4	483991	transcript	XM_022417233.1	protein_coding	4	c.248-792delA		-1	-1	-1	-1	-1	-1	0
1	26493773	C	T	PASS	0/1	0/1	0/0	downstream_gene_variant	MODIFIER	LOC102156588	102156588	transcript	102156588	pseudogene	-1	n.*2010G>A		-1	-1	-1	-1	-1	-1	2010
1	26493773	C	T	PASS	0/1	0/1	0/0	intron_variant	MODIFIER	EYA4	483991	transcript	XM_014111485.2	protein_coding	12	c.1137+961C>T		-1	-1	-1	-1	-1	-1	0
1	26493773	C	T	PASS	0/1	0/1	0/0	intron_variant	MODIFIER	EYA4	483991	transcript	XM_022417205.1	protein_coding	12	c.1137+961C>T		-1	-1	-1	-1	-1	-1	0
1	26493773	C	T	PASS	0/1	0/1	0/0	intron_variant	MODIFIER	EYA4	483991	transcript	XM_022417210.1	protein_coding	12	c.1137+961C>T		-1	-1	-1	-1	-1	-1	0
1	26493773	C	T	PASS	0/1	0/1	0/0	intron_variant	MODIFIER	EYA4	483991	transcript	XM_022417195.1	protein_coding	12	c.1137+961C>T		-1	-1	-1	-1	-1	-1	0
1	26493773	C	T	PASS	0/1	0/1	0/0	intron_variant	MODIFIER	EYA4	483991	transcript	XM_022417213.1	protein_coding	12	c.1119+961C>T		-1	-1	-1	-1	-1	-1	0
1	26493773	C	T	PASS	0/1	0/1	0/0	intron_variant	MODIFIER	EYA4	483991	transcript	XM_022417224.1	protein_coding	12	c.1119+961C>T		-1	-1	-1	-1	-1	-1	0
1	26493773	C	T	PASS	0/1	0/1	0/0	intron_variant	MODIFIER	EYA4	483991	transcript	XM_022417227.1	protein_coding	10	c.1050+961C>T		-1	-1	-1	-1	-1	-1	0
1	26493773	C	T	PASS	0/1	0/1	0/0	intron_variant	MODIFIER	EYA4	483991	transcript	XM_022417233.1	protein_coding	9	c.822+961C>T		-1	-1	-1	-1	-1	-1	0
1	26496107	CT	C	PASS	0/1	0/1	0/0	intron_variant	MODIFIER	EYA4	483991	transcript	XM_014111485.2	protein_coding	12	c.1138-2098delT		-1	-1	-1	-1	-1	-1	0	INFO_REALIGN_3_PRIME
1	26496107	CT	C	PASS	0/1	0/1	0/0	intron_variant	MODIFIER	EYA4	483991	transcript	XM_022417205.1	protein_coding	12	c.1138-2098delT		-1	-1	-1	-1	-1	-1	0	INFO_REALIGN_3_PRIME
1	26496107	CT	C	PASS	0/1	0/1	0/0	intron_variant	MODIFIER	EYA4	483991	transcript	XM_022417210.1	protein_coding	12	c.1138-2098delT		-1	-1	-1	-1	-1	-1	0	INFO_REALIGN_3_PRIME
1	26496107	CT	C	PASS	0/1	0/1	0/0	intron_variant	MODIFIER	EYA4	483991	transcript	XM_022417195.1	protein_coding	12	c.1138-2098delT		-1	-1	-1	-1	-1	-1	0	INFO_REALIGN_3_PRIME
1	26496107	CT	C	PASS	0/1	0/1	0/0	intron_variant	MODIFIER	EYA4	483991	transcript	XM_022417213.1	protein_coding	12	c.1120-2098delT		-1	-1	-1	-1	-1	-1	0	INFO_REALIGN_3_PRIME
1	26496107	CT	C	PASS	0/1	0/1	0/0	intron_variant	MODIFIER	EYA4	483991	transcript	XM_022417224.1	protein_coding	12	c.1120-2098delT		-1	-1	-1	-1	-1	-1	0	INFO_REALIGN_3_PRIME
1	26496107	CT	C	PASS	0/1	0/1	0/0	intron_variant	MODIFIER	EYA4	483991	transcript	XM_022417227.1	protein_coding	10	c.1051-2098delT		-1	-1	-1	-1	-1	-1	0	INFO_REALIGN_3_PRIME
1	26496107	CT	C	PASS	0/1	0/1	0/0	intron_variant	MODIFIER	EYA4	483991	transcript	XM_022417233.1	protein_coding	9	c.823-2098delT		-1	-1	-1	-1	-1	-1	0	INFO_REALIGN_3_PRIME
1	26496107	CT	C	PASS	0/1	0/1	0/0	non_coding_transcript_exon_variant	MODIFIER	LOC102156588	102156588	transcript	102156588	pseudogene	1	n.694delA		-1	-1	-1	-1	-1	-1	0
1	26500333	T	A	PASS	0/1	0/1	0/0	upstream_gene_variant	MODIFIER	LOC102156588	102156588	transcript	102156588	pseudogene	-1	n.-3532A>T		-1	-1	-1	-1	-1	-1	3532
1	26500333	T	A	PASS	0/1	0/1	0/0	intron_variant	MODIFIER	EYA4	483991	transcript	XM_014111485.2	protein_coding	14	c.1358-1254T>A		-1	-1	-1	-1	-1	-1	0
1	26500333	T	A	PASS	0/1	0/1	0/0	intron_variant	MODIFIER	EYA4	483991	transcript	XM_022417205.1	protein_coding	14	c.1358-1254T>A		-1	-1	-1	-1	-1	-1	0
1	26500333	T	A	PASS	0/1	0/1	0/0	intron_variant	MODIFIER	EYA4	483991	transcript	XM_022417210.1	protein_coding	14	c.1358-1254T>A		-1	-1	-1	-1	-1	-1	0
1	26500333	T	A	PASS	0/1	0/1	0/0	intron_variant	MODIFIER	EYA4	483991	transcript	XM_022417195.1	protein_coding	14	c.1358-1254T>A		-1	-1	-1	-1	-1	-1	0
1	26500333	T	A	PASS	0/1	0/1	0/0	intron_variant	MODIFIER	EYA4	483991	transcript	XM_022417213.1	protein_coding	14	c.1340-1254T>A		-1	-1	-1	-1	-1	-1	0
1	26500333	T	A	PASS	0/1	0/1	0/0	intron_variant	MODIFIER	EYA4	483991	transcript	XM_022417224.1	protein_coding	14	c.1340-1254T>A		-1	-1	-1	-1	-1	-1	0
1	26500333	T	A	PASS	0/1	0/1	0/0	intron_variant	MODIFIER	EYA4	483991	transcript	XM_022417227.1	protein_coding	12	c.1271-1254T>A		-1	-1	-1	-1	-1	-1	0
1	26500333	T	A	PASS	0/1	0/1	0/0	intron_variant	MODIFIER	EYA4	483991	transcript	XM_022417233.1	protein_coding	11	c.1043-1254T>A		-1	-1	-1	-1	-1	-1	0
1	26641230	A	AACAACT	PASS	0/1	0/0	1/1	intergenic_region	MODIFIER	EYA4-LOC611353	483991-611353	intergenic_region	483991-611353		-1	n.26641230_26641231insACAACT		-1	-1	-1	-1	-1	-1	0
1	26670501	T	C	PASS	0/1	0/0	1/1	intergenic_region	MODIFIER	EYA4-LOC611353	483991-611353	intergenic_region	483991-611353		-1	n.26670501T>C		-1	-1	-1	-1	-1	-1	0
1	26730075	T	C	PASS	0/1	0/0	1/1	intergenic_region	MODIFIER	EYA4-LOC611353	483991-611353	intergenic_region	483991-611353		-1	n.26730075T>C		-1	-1	-1	-1	-1	-1	0
1	26778433	G	GA	PASS	0/1	0/0	1/1	intergenic_region	MODIFIER	EYA4-LOC611353	483991-611353	intergenic_region	483991-611353		-1	n.26778433_26778434insA		-1	-1	-1	-1	-1	-1	0
1	26783425	ACAGT	A	PASS	0/1	0/1	0/0	intergenic_region	MODIFIER	EYA4-LOC611353	483991-611353	intergenic_region	483991-611353		-1	n.26783426_26783429delCAGT		-1	-1	-1	-1	-1	-1	0
1	26807975	T	A	PASS	0/1	0/0	1/1	intergenic_region	MODIFIER	LOC611353-TCF21	611353-483993	intergenic_region	611353-483993		-1	n.26807975T>A		-1	-1	-1	-1	-1	-1	0
1	26812372	C	T	PASS	0/1	0/0	1/1	intergenic_region	MODIFIER	LOC611353-TCF21	611353-483993	intergenic_region	611353-483993		-1	n.26812372C>T		-1	-1	-1	-1	-1	-1	0
1	26852875	C	T	PASS	0/1	0/0	1/1	upstream_gene_variant	MODIFIER	TCF21	483993	transcript	XM_541110.6	protein_coding	-1	c.-4001C>T		-1	-1	-1	-1	-1	-1	3406
1	26852875	C	T	PASS	0/1	0/0	1/1	intergenic_region	MODIFIER	LOC611353-TCF21	611353-483993	intergenic_region	611353-483993		-1	n.26852875C>T		-1	-1	-1	-1	-1	-1	0
1	26855651	T	C	PASS	0/1	0/0	1/1	upstream_gene_variant	MODIFIER	TCF21	483993	transcript	XM_541110.6	protein_coding	-1	c.-1225T>C		-1	-1	-1	-1	-1	-1	630
1	26855651	T	C	PASS	0/1	0/0	1/1	intergenic_region	MODIFIER	LOC611353-TCF21	611353-483993	intergenic_region	611353-483993		-1	n.26855651T>C		-1	-1	-1	-1	-1	-1	0
1	26861121	C	G	PASS	0/1	0/0	1/1	downstream_gene_variant	MODIFIER	TCF21	483993	transcript	XM_541110.6	protein_coding	-1	c.*1944C>G		-1	-1	-1	-1	-1	-1	1467
1	26861121	C	G	PASS	0/1	0/0	1/1	intergenic_region	MODIFIER	TCF21-TBPL1	483993-476209	intergenic_region	483993-476209		-1	n.26861121C>G		-1	-1	-1	-1	-1	-1	0
1	26864374	G	C	PASS	0/1	0/0	1/1	downstream_gene_variant	MODIFIER	TCF21	483993	transcript	XM_541110.6	protein_coding	-1	c.*5197G>C		-1	-1	-1	-1	-1	-1	4720
1	26864374	G	C	PASS	0/1	0/0	1/1	intergenic_region	MODIFIER	TCF21-TBPL1	483993-476209	intergenic_region	483993-476209		-1	n.26864374G>C		-1	-1	-1	-1	-1	-1	0
1	26893623	C	T	PASS	0/1	0/1	0/0	upstream_gene_variant	MODIFIER	TBPL1	476209	transcript	XM_022418278.1	protein_coding	-1	c.-4885C>T		-1	-1	-1	-1	-1	-1	4721
1	26893623	C	T	PASS	0/1	0/1	0/0	upstream_gene_variant	MODIFIER	TBPL1	476209	transcript	XM_022418515.1	protein_coding	-1	c.-4885C>T		-1	-1	-1	-1	-1	-1	4721
1	26893623	C	T	PASS	0/1	0/1	0/0	intergenic_region	MODIFIER	TCF21-TBPL1	483993-476209	intergenic_region	483993-476209		-1	n.26893623C>T		-1	-1	-1	-1	-1	-1	0
1	26894674	T	C	PASS	0/1	0/0	1/1	upstream_gene_variant	MODIFIER	TBPL1	476209	transcript	XM_022418278.1	protein_coding	-1	c.-3834T>C		-1	-1	-1	-1	-1	-1	3670
1	26894674	T	C	PASS	0/1	0/0	1/1	upstream_gene_variant	MODIFIER	TBPL1	476209	transcript	XM_022418515.1	protein_coding	-1	c.-3834T>C		-1	-1	-1	-1	-1	-1	3670
1	26894674	T	C	PASS	0/1	0/0	1/1	upstream_gene_variant	MODIFIER	TBPL1	476209	transcript	XM_022418476.1	protein_coding	-1	c.-33708T>C		-1	-1	-1	-1	-1	-1	4185
1	26894674	T	C	PASS	0/1	0/0	1/1	upstream_gene_variant	MODIFIER	TBPL1	476209	transcript	XM_022418343.1	protein_coding	-1	c.-33708T>C		-1	-1	-1	-1	-1	-1	4203
1	26894674	T	C	PASS	0/1	0/0	1/1	upstream_gene_variant	MODIFIER	TBPL1	476209	transcript	XM_022418396.1	protein_coding	-1	c.-33708T>C		-1	-1	-1	-1	-1	-1	4323
1	26894674	T	C	PASS	0/1	0/0	1/1	upstream_gene_variant	MODIFIER	TBPL1	476209	transcript	XM_022418366.1	protein_coding	-1	c.-33708T>C		-1	-1	-1	-1	-1	-1	4344
1	26894674	T	C	PASS	0/1	0/0	1/1	intergenic_region	MODIFIER	TCF21-TBPL1	483993-476209	intergenic_region	483993-476209		-1	n.26894674T>C		-1	-1	-1	-1	-1	-1	0
1	26910821	CTATT	C	PASS	0/1	0/0	1/1	3_prime_UTR_variant	MODIFIER	SLC2A12	483994	transcript	XM_022417258.1	protein_coding	6	c.*509_*512delAATA		-1	-1	-1	-1	-1	-1	509
1	26910821	CTATT	C	PASS	0/1	0/0	1/1	downstream_gene_variant	MODIFIER	SLC2A12	483994	transcript	XM_022417257.1	protein_coding	-1	c.*2858_*2861delAATA		-1	-1	-1	-1	-1	-1	1448
1	26910821	CTATT	C	PASS	0/1	0/0	1/1	intron_variant	MODIFIER	TBPL1	476209	transcript	XM_022418278.1	protein_coding	1	c.482+11835_482+11838delTTTA		-1	-1	-1	-1	-1	-1	0	INFO_REALIGN_3_PRIME
1	26910821	CTATT	C	PASS	0/1	0/0	1/1	intron_variant	MODIFIER	TBPL1	476209	transcript	XM_022418476.1	protein_coding	1	c.-45+11835_-45+11838delTTTA		-1	-1	-1	-1	-1	-1	0	INFO_REALIGN_3_PRIME
1	26910821	CTATT	C	PASS	0/1	0/0	1/1	intron_variant	MODIFIER	TBPL1	476209	transcript	XM_022418343.1	protein_coding	1	c.-189+11835_-189+11838delTTTA		-1	-1	-1	-1	-1	-1	0	INFO_REALIGN_3_PRIME
[truncated: 246,069+ more rows]

## Sheet: private var. 36 candidate genes
S3 Table. Private variants in the affected Shar Pei in 36 functional candidate genes for ichthyosis. Variants are listed multiple times, if they have predicted effects on more than one transcript. Variants with a SnpEff predicted impact of "high" or "moderate" were considered protein changing variants. For private variant filering, the genomes of the case and 793 controls (excluding the parents) …
#CHROM	POS	REF	ALT	FILTER	Genotype case	Genotype sire	Genotype dam	EFFECT	IMPACT	GENE	GENEID	FEATURE	FEATUREID	BIOTYPE	RANK	HGVS_C	HGVS_P	CDNA_POS	CDNA_LEN	CDS_POS	CDS_LEN	AA_POS	AA_LEN	DISTANCE	ERRORS
1	47681292	A	G	PASS	0/1	0/1	0/0	3_prime_UTR_variant	MODIFIER	GTF2H5	612182	transcript	XM_005615543.3	protein_coding	3	c.*203A>G		-1	-1	-1	-1	-1	-1	203
1	47681292	A	G	PASS	0/1	0/1	0/0	3_prime_UTR_variant	MODIFIER	GTF2H5	612182	transcript	XM_022418418.1	protein_coding	3	c.*203A>G		-1	-1	-1	-1	-1	-1	203
1	47681292	A	G	PASS	0/1	0/1	0/0	3_prime_UTR_variant	MODIFIER	GTF2H5	612182	transcript	XM_849919.5	protein_coding	3	c.*203A>G		-1	-1	-1	-1	-1	-1	203
1	110170092	G	T	PASS	0/1	0/1	0/0	upstream_gene_variant	MODIFIER	ERCC2	493995	transcript	XM_541562.6	protein_coding	-1	c.-3825G>T		-1	-1	-1	-1	-1	-1	3689
1	110182211	G	A	PASS	0/1	0/1	0/0	intron_variant	MODIFIER	ERCC2	493995	transcript	XM_541562.6	protein_coding	11	c.1119-516G>A		-1	-1	-1	-1	-1	-1	0
1	110190089	G	T	PASS	0/1	0/1	0/0	synonymous_variant	LOW	ERCC2	493995	transcript	XM_541562.6	protein_coding	24	c.2244G>T	p.Thr748Thr	2380	3903	2244	2280	748	759	0
1	110194928	T	C	PASS	0/1	0/1	0/0	downstream_gene_variant	MODIFIER	ERCC2	493995	transcript	XM_541562.6	protein_coding	-1	c.*4803T>C		-1	-1	-1	-1	-1	-1	3316
2	42251931	T	A	PASS	0/1	0/1	0/0	intergenic_region	MODIFIER	LOC100686732-SPINK5	100686732-478055	intergenic_region	100686732-478055		-1	n.42251931T>A		-1	-1	-1	-1	-1	-1	0
2	42265759	G	A	PASS	0/1	0/1	0/0	intergenic_region	MODIFIER	LOC100686732-SPINK5	100686732-478055	intergenic_region	100686732-478055		-1	n.42265759G>A		-1	-1	-1	-1	-1	-1	0
2	42273797	T	C	PASS	0/1	0/0	0/1	intergenic_region	MODIFIER	LOC100686732-SPINK5	100686732-478055	intergenic_region	100686732-478055		-1	n.42273797T>C		-1	-1	-1	-1	-1	-1	0
2	42315694	C	G	PASS	0/1	0/1	0/0	intron_variant	MODIFIER	SPINK5	478055	transcript	NM_001025397.1	protein_coding	8	c.669+408C>G		-1	-1	-1	-1	-1	-1	0
2	42332917	CTTT	C	PASS	0/1	0/1	0/0	intron_variant	MODIFIER	SPINK5	478055	transcript	NM_001025397.1	protein_coding	16	c.1483-233_1483-231delTTT		-1	-1	-1	-1	-1	-1	0
2	42350305	A	AG	PASS	0/1	0/0	0/0	intron_variant	MODIFIER	SPINK5	478055	transcript	NM_001025397.1	protein_coding	26	c.2539-1016_2539-1015insG		-1	-1	-1	-1	-1	-1	0
2	42351259	A	G	PASS	0/1	0/1	0/0	intron_variant	MODIFIER	SPINK5	478055	transcript	NM_001025397.1	protein_coding	26	c.2539-62A>G		-1	-1	-1	-1	-1	-1	0
3	40477403	C	T	PASS	0/1	0/0	0/1	intron_variant	MODIFIER	CERS3	607925	transcript	XM_005618291.2	protein_coding	2	c.-43-268C>T		-1	-1	-1	-1	-1	-1	0
3	40477403	C	T	PASS	0/1	0/0	0/1	intron_variant	MODIFIER	CERS3	607925	transcript	XM_005618292.2	protein_coding	3	c.-43-268C>T		-1	-1	-1	-1	-1	-1	0
3	40477403	C	T	PASS	0/1	0/0	0/1	intron_variant	MODIFIER	CERS3	607925	transcript	XM_005618293.2	protein_coding	1	c.-43-268C>T		-1	-1	-1	-1	-1	-1	0
3	40477403	C	T	PASS	0/1	0/0	0/1	intron_variant	MODIFIER	CERS3	607925	transcript	XM_005618294.2	protein_coding	2	c.-43-268C>T		-1	-1	-1	-1	-1	-1	0
3	40477403	C	T	PASS	0/1	0/0	0/1	intron_variant	MODIFIER	CERS3	607925	transcript	XM_005618295.2	protein_coding	2	c.-1-7589C>T		-1	-1	-1	-1	-1	-1	0
3	40477403	C	T	PASS	0/1	0/0	0/1	intron_variant	MODIFIER	CERS3	607925	transcript	XM_005618296.2	protein_coding	2	c.-43-268C>T		-1	-1	-1	-1	-1	-1	0
3	40477403	C	T	PASS	0/1	0/0	0/1	intron_variant	MODIFIER	CERS3	607925	transcript	XM_022416848.1	protein_coding	3	c.-43-268C>T		-1	-1	-1	-1	-1	-1	0
3	40477403	C	T	PASS	0/1	0/0	0/1	intron_variant	MODIFIER	CERS3	607925	transcript	XM_022416849.1	protein_coding	3	c.-43-268C>T		-1	-1	-1	-1	-1	-1	0
3	40477403	C	T	PASS	0/1	0/0	0/1	intron_variant	MODIFIER	CERS3	607925	transcript	XM_844788.4	protein_coding	1	c.-1-7589C>T		-1	-1	-1	-1	-1	-1	0
3	40522359	AG	A	PASS	0/1	0/0	0/1	intron_variant	MODIFIER	CERS3	607925	transcript	XM_005618291.2	protein_coding	11	c.863+1878delG		-1	-1	-1	-1	-1	-1	0
3	40522359	AG	A	PASS	0/1	0/0	0/1	intron_variant	MODIFIER	CERS3	607925	transcript	XM_005618292.2	protein_coding	12	c.863+1878delG		-1	-1	-1	-1	-1	-1	0
3	40522359	AG	A	PASS	0/1	0/0	0/1	intron_variant	MODIFIER	CERS3	607925	transcript	XM_005618293.2	protein_coding	10	c.863+1878delG		-1	-1	-1	-1	-1	-1	0
3	40522359	AG	A	PASS	0/1	0/0	0/1	intron_variant	MODIFIER	CERS3	607925	transcript	XM_005618294.2	protein_coding	11	c.863+1878delG		-1	-1	-1	-1	-1	-1	0
3	40522359	AG	A	PASS	0/1	0/0	0/1	intron_variant	MODIFIER	CERS3	607925	transcript	XM_005618295.2	protein_coding	10	c.848+1878delG		-1	-1	-1	-1	-1	-1	0
3	40522359	AG	A	PASS	0/1	0/0	0/1	intron_variant	MODIFIER	CERS3	607925	transcript	XM_005618296.2	protein_coding	11	c.863+1878delG		-1	-1	-1	-1	-1	-1	0
3	40522359	AG	A	PASS	0/1	0/0	0/1	intron_variant	MODIFIER	CERS3	607925	transcript	XM_022416848.1	protein_coding	12	c.863+1878delG		-1	-1	-1	-1	-1	-1	0
3	40522359	AG	A	PASS	0/1	0/0	0/1	intron_variant	MODIFIER	CERS3	607925	transcript	XM_022416849.1	protein_coding	12	c.863+1878delG		-1	-1	-1	-1	-1	-1	0
3	40522359	AG	A	PASS	0/1	0/0	0/1	intron_variant	MODIFIER	CERS3	607925	transcript	XM_844788.4	protein_coding	9	c.848+1878delG		-1	-1	-1	-1	-1	-1	0
3	40528025	A	T	PASS	0/1	0/0	0/1	intron_variant	MODIFIER	CERS3	607925	transcript	XM_005618291.2	protein_coding	11	c.863+7543A>T		-1	-1	-1	-1	-1	-1	0
3	40528025	A	T	PASS	0/1	0/0	0/1	intron_variant	MODIFIER	CERS3	607925	transcript	XM_005618292.2	protein_coding	12	c.863+7543A>T		-1	-1	-1	-1	-1	-1	0
3	40528025	A	T	PASS	0/1	0/0	0/1	intron_variant	MODIFIER	CERS3	607925	transcript	XM_005618293.2	protein_coding	10	c.863+7543A>T		-1	-1	-1	-1	-1	-1	0
3	40528025	A	T	PASS	0/1	0/0	0/1	intron_variant	MODIFIER	CERS3	607925	transcript	XM_005618294.2	protein_coding	11	c.863+7543A>T		-1	-1	-1	-1	-1	-1	0
3	40528025	A	T	PASS	0/1	0/0	0/1	intron_variant	MODIFIER	CERS3	607925	transcript	XM_005618295.2	protein_coding	10	c.848+7543A>T		-1	-1	-1	-1	-1	-1	0
3	40528025	A	T	PASS	0/1	0/0	0/1	intron_variant	MODIFIER	CERS3	607925	transcript	XM_005618296.2	protein_coding	11	c.863+7543A>T		-1	-1	-1	-1	-1	-1	0
3	40528025	A	T	PASS	0/1	0/0	0/1	intron_variant	MODIFIER	CERS3	607925	transcript	XM_022416848.1	protein_coding	12	c.863+7543A>T		-1	-1	-1	-1	-1	-1	0
3	40528025	A	T	PASS	0/1	0/0	0/1	intron_variant	MODIFIER	CERS3	607925	transcript	XM_022416849.1	protein_coding	12	c.863+7543A>T		-1	-1	-1	-1	-1	-1	0
3	40528025	A	T	PASS	0/1	0/0	0/1	intron_variant	MODIFIER	CERS3	607925	transcript	XM_844788.4	protein_coding	9	c.848+7543A>T		-1	-1	-1	-1	-1	-1	0
3	40529976	G	C	PASS	0/1	0/0	0/0	intron_variant	MODIFIER	CERS3	607925	transcript	XM_005618291.2	protein_coding	11	c.864-7733G>C		-1	-1	-1	-1	-1	-1	0
3	40529976	G	C	PASS	0/1	0/0	0/0	intron_variant	MODIFIER	CERS3	607925	transcript	XM_005618292.2	protein_coding	12	c.864-7733G>C		-1	-1	-1	-1	-1	-1	0
3	40529976	G	C	PASS	0/1	0/0	0/0	intron_variant	MODIFIER	CERS3	607925	transcript	XM_005618293.2	protein_coding	10	c.864-7733G>C		-1	-1	-1	-1	-1	-1	0
3	40529976	G	C	PASS	0/1	0/0	0/0	intron_variant	MODIFIER	CERS3	607925	transcript	XM_005618294.2	protein_coding	11	c.864-7733G>C		-1	-1	-1	-1	-1	-1	0
3	40529976	G	C	PASS	0/1	0/0	0/0	intron_variant	MODIFIER	CERS3	607925	transcript	XM_005618295.2	protein_coding	10	c.849-7733G>C		-1	-1	-1	-1	-1	-1	0
3	40529976	G	C	PASS	0/1	0/0	0/0	intron_variant	MODIFIER	CERS3	607925	transcript	XM_005618296.2	protein_coding	11	c.864-7733G>C		-1	-1	-1	-1	-1	-1	0
3	40529976	G	C	PASS	0/1	0/0	0/0	intron_variant	MODIFIER	CERS3	607925	transcript	XM_022416848.1	protein_coding	12	c.864-7733G>C		-1	-1	-1	-1	-1	-1	0
3	40529976	G	C	PASS	0/1	0/0	0/0	intron_variant	MODIFIER	CERS3	607925	transcript	XM_022416849.1	protein_coding	12	c.864-7733G>C		-1	-1	-1	-1	-1	-1	0
3	40529976	G	C	PASS	0/1	0/0	0/0	intron_variant	MODIFIER	CERS3	607925	transcript	XM_844788.4	protein_coding	9	c.849-7733G>C		-1	-1	-1	-1	-1	-1	0
3	40529999	G	C	PASS	0/1	0/0	0/0	intron_variant	MODIFIER	CERS3	607925	transcript	XM_005618291.2	protein_coding	11	c.864-7710G>C		-1	-1	-1	-1	-1	-1	0
3	40529999	G	C	PASS	0/1	0/0	0/0	intron_variant	MODIFIER	CERS3	607925	transcript	XM_005618292.2	protein_coding	12	c.864-7710G>C		-1	-1	-1	-1	-1	-1	0
3	40529999	G	C	PASS	0/1	0/0	0/0	intron_variant	MODIFIER	CERS3	607925	transcript	XM_005618293.2	protein_coding	10	c.864-7710G>C		-1	-1	-1	-1	-1	-1	0
3	40529999	G	C	PASS	0/1	0/0	0/0	intron_variant	MODIFIER	CERS3	607925	transcript	XM_005618294.2	protein_coding	11	c.864-7710G>C		-1	-1	-1	-1	-1	-1	0
3	40529999	G	C	PASS	0/1	0/0	0/0	intron_variant	MODIFIER	CERS3	607925	transcript	XM_005618295.2	protein_coding	10	c.849-7710G>C		-1	-1	-1	-1	-1	-1	0
3	40529999	G	C	PASS	0/1	0/0	0/0	intron_variant	MODIFIER	CERS3	607925	transcript	XM_005618296.2	protein_coding	11	c.864-7710G>C		-1	-1	-1	-1	-1	-1	0
3	40529999	G	C	PASS	0/1	0/0	0/0	intron_variant	MODIFIER	CERS3	607925	transcript	XM_022416848.1	protein_coding	12	c.864-7710G>C		-1	-1	-1	-1	-1	-1	0
3	40529999	G	C	PASS	0/1	0/0	0/0	intron_variant	MODIFIER	CERS3	607925	transcript	XM_022416849.1	protein_coding	12	c.864-7710G>C		-1	-1	-1	-1	-1	-1	0
3	40529999	G	C	PASS	0/1	0/0	0/0	intron_variant	MODIFIER	CERS3	607925	transcript	XM_844788.4	protein_coding	9	c.849-7710G>C		-1	-1	-1	-1	-1	-1	0
3	40602720	C	T	PASS	0/1	0/1	0/0	intergenic_region	MODIFIER	CERS3-ADAMTS17	607925-488708	intergenic_region	607925-488708		-1	n.40602720C>T		-1	-1	-1	-1	-1	-1	0
4	52737828	C	T	PASS	0/1	0/1	0/1	intron_variant	MODIFIER	NIPAL4	489157	transcript	XM_005619252.2	protein_coding	5	c.587-393G>A		-1	-1	-1	-1	-1	-1	0
4	52751775	T	A	PASS	0/1	0/1	0/1	upstream_gene_variant	MODIFIER	NIPAL4	489157	transcript	XM_005619252.2	protein_coding	-1	c.-3723A>T		-1	-1	-1	-1	-1	-1	3607
4	52751775	T	A	PASS	0/1	0/1	0/1	intergenic_region	MODIFIER	NIPAL4-CYFIP2	489157-479317	intergenic_region	489157-479317		-1	n.52751775T>A		-1	-1	-1	-1	-1	-1	0
5	4699448	T	TTTCTTTCTTTCTTTCTTTCTTTCTTTC	PASS	1/1	0/0	0/0	intergenic_region	MODIFIER	ST14-APLP2	489278-479393	intergenic_region	489278-479393		-1	n.4699448_4699449insTTCTTTCTTTCTTTCTTTCTTTCTTTC		-1	-1	-1	-1	-1	-1	0
5	32890896	A	T	PASS	0/1	0/1	0/1	intergenic_region	MODIFIER	ALOX15B-ALOX12B	489485-489486	intergenic_region	489485-489486		-1	n.32890896A>T		-1	-1	-1	-1	-1	-1	0
5	40527603	GA	G	PASS	1/1	1/1	1/1	intron_variant	MODIFIER	ALDH3A2	100688308	transcript	XM_005620131.3	protein_coding	7	c.940+711delT		-1	-1	-1	-1	-1	-1	0
5	40527603	GA	G	PASS	1/1	1/1	1/1	intron_variant	MODIFIER	ALDH3A2	100688308	transcript	XM_022418629.1	protein_coding	23	c.2347+711delT		-1	-1	-1	-1	-1	-1	0
5	40527603	GA	G	PASS	1/1	1/1	1/1	intron_variant	MODIFIER	ALDH3A2	100688308	transcript	XM_022418631.1	protein_coding	23	c.2347+711delT		-1	-1	-1	-1	-1	-1	0
5	40538248	A	AAAG	PASS	0/1	1/1	0/1	intron_variant	MODIFIER	ALDH3A2	100688308	transcript	XM_005620131.3	protein_coding	2	c.153+422_153+423insCTT		-1	-1	-1	-1	-1	-1	0
5	40538248	A	AAAG	PASS	0/1	1/1	0/1	intron_variant	MODIFIER	ALDH3A2	100688308	transcript	XM_022418629.1	protein_coding	18	c.1560+422_1560+423insCTT		-1	-1	-1	-1	-1	-1	0
5	40538248	A	AAAG	PASS	0/1	1/1	0/1	intron_variant	MODIFIER	ALDH3A2	100688308	transcript	XM_022418631.1	protein_coding	18	c.1560+422_1560+423insCTT		-1	-1	-1	-1	-1	-1	0
5	40557943	A	G	PASS	0/1	1/1	0/1	intron_variant	MODIFIER	ALDH3A2	100688308	transcript	XM_022418629.1	protein_coding	17	c.1398+13559T>C		-1	-1	-1	-1	-1	-1	0
5	40557943	A	G	PASS	0/1	1/1	0/1	intron_variant	MODIFIER	ALDH3A2	100688308	transcript	XM_022418631.1	protein_coding	17	c.1398+13559T>C		-1	-1	-1	-1	-1	-1	0
6	8646303	G	T	PASS	0/1	0/1	0/0	intergenic_region	MODIFIER	FIS1-CLDN15	479728-608226	intergenic_region	479728-608226		-1	n.8646303G>T		-1	-1	-1	-1	-1	-1	0
9	21188730	G	A	PASS	0/1	0/0	0/1	intergenic_region	MODIFIER	KRT16-KRT14	490978-100685323	intergenic_region	490978-100685323		-1	n.21188730G>A		-1	-1	-1	-1	-1	-1	0
9	21224161	G	A	PASS	0/1	1/1	0/0	intergenic_region	MODIFIER	KRT9-KRT19	490980-100685481	intergenic_region	490980-100685481		-1	n.21224161G>A		-1	-1	-1	-1	-1	-1	0
9	21887682	C	T	PASS	1/1	1/1	0/1	intergenic_region	MODIFIER	KRT28-KRT27	608107-491007	intergenic_region	608107-491007		-1	n.21887682C>T		-1	-1	-1	-1	-1	-1	0
9	21893448	G	T	PASS	1/1	1/1	0/1	intergenic_region	MODIFIER	KRT28-KRT27	608107-491007	intergenic_region	608107-491007		-1	n.21893448G>T		-1	-1	-1	-1	-1	-1	0
9	21911182	A	G	PASS	1/1	1/1	0/1	intergenic_region	MODIFIER	KRT27-KRT26	491007-491008	intergenic_region	491007-491008		-1	n.21911182A>G		-1	-1	-1	-1	-1	-1	0
9	21916672	T	TC	QD2	0/1	0/1	0/0	intergenic_region	MODIFIER	KRT27-KRT26	491007-491008	intergenic_region	491007-491008		-1	n.21916672_21916673insC		-1	-1	-1	-1	-1	-1	0
9	21919098	C	G	PASS	1/1	1/1	0/1	intergenic_region	MODIFIER	KRT27-KRT26	491007-491008	intergenic_region	491007-491008		-1	n.21919098C>G		-1	-1	-1	-1	-1	-1	0
9	21919488	A	AAGATTTCAGGT	PASS	0/1	0/0	0/0	intergenic_region	MODIFIER	KRT27-KRT26	491007-491008	intergenic_region	491007-491008		-1	n.21919488_21919489insAGATTTCAGGT		-1	-1	-1	-1	-1	-1	0
9	21919491	T	TACTA	PASS	0/1	0/0	0/0	intergenic_region	MODIFIER	KRT27-KRT26	491007-491008	intergenic_region	491007-491008		-1	n.21919491_21919492insACTA		-1	-1	-1	-1	-1	-1	0
9	21919493	A	AAAG	PASS	0/1	0/0	0/0	intergenic_region	MODIFIER	KRT27-KRT26	491007-491008	intergenic_region	491007-491008		-1	n.21919493_21919494insAAG		-1	-1	-1	-1	-1	-1	0
9	21919496	G	GTGGTCATCAAGACAGTGTGGTACTGGCACAA	PASS	0/1	0/0	0/0	intergenic_region	MODIFIER	KRT27-KRT26	491007-491008	intergenic_region	491007-491008		-1	n.21919496_21919497insTGGTCATCAAGACAGTGTGGTACTGGCACAA		-1	-1	-1	-1	-1	-1	0
9	21990081	C	T	PASS	1/1	1/1	0/1	intergenic_region	MODIFIER	KRT24-KRT222	491009-100687121	intergenic_region	491009-100687121		-1	n.21990081C>T		-1	-1	-1	-1	-1	-1	0
10	68573884	C	T	PASS	0/1	1/1	0/0	intergenic_region	MODIFIER	MXD1-ASPRV1	612631-481416	intergenic_region	612631-481416		-1	n.68573884C>T		-1	-1	-1	-1	-1	-1	0
10	68579165	G	C	PASS	0/1	0/0	0/1	intergenic_region	MODIFIER	MXD1-ASPRV1	612631-481416	intergenic_region	612631-481416		-1	n.68579165G>C		-1	-1	-1	-1	-1	-1	0
10	68600470	G	A	PASS	0/1	0/0	0/1	intergenic_region	MODIFIER	ASPRV1-LOC106559441	481416-106559441	intergenic_region	481416-106559441		-1	n.68600470G>A		-1	-1	-1	-1	-1	-1	0
10	68608213	T	C	PASS	0/1	0/0	0/1	intergenic_region	MODIFIER	ASPRV1-LOC106559441	481416-106559441	intergenic_region	481416-106559441		-1	n.68608213T>C		-1	-1	-1	-1	-1	-1	0
12	5377068	G	A	PASS	0/1	0/1	0/0	intergenic_region	MODIFIER	LOC111098235-PNPLA1	111098235-481763	intergenic_region	111098235-481763		-1	n.5377068G>A		-1	-1	-1	-1	-1	-1	0
12	5377068	G	A	PASS	0/1	0/1	0/0	upstream_gene_variant	MODIFIER	PNPLA1	481763	transcript	NM_001290109.1	protein_coding	-1	c.-801G>A		-1	-1	-1	-1	-1	-1	362
12	5427301	G	A	PASS	0/1	0/1	0/1	downstream_gene_variant	MODIFIER	PNPLA1	481763	transcript	NM_001290109.1	protein_coding	-1	c.*5163G>A		-1	-1	-1	-1	-1	-1	3745
12	40842353	G	A	PASS	0/1	0/1	0/0	downstream_gene_variant	MODIFIER	ELOVL4	481894	transcript	XM_022426279.1	protein_coding	-1	c.*4802C>T		-1	-1	-1	-1	-1	-1	3004
12	40842353	G	A	PASS	0/1	0/1	0/0	downstream_gene_variant	MODIFIER	ELOVL4	481894	transcript	XM_539015.6	protein_coding	-1	c.*4802C>T		-1	-1	-1	-1	-1	-1	3004
12	40842353	G	A	PASS	0/1	0/1	0/0	intergenic_region	MODIFIER	LOC111098331-ELOVL4	111098331-481894	intergenic_region	111098331-481894		-1	n.40842353G>A		-1	-1	-1	-1	-1	-1	0
12	40856760	A	T	PASS	0/1	0/1	0/0	intron_variant	MODIFIER	ELOVL4	481894	transcript	XM_022426279.1	protein_coding	1	c.-26-1997T>A		-1	-1	-1	-1	-1	-1	0
12	40856760	A	T	PASS	0/1	0/1	0/0	intron_variant	MODIFIER	ELOVL4	481894	transcript	XM_539015.6	protein_coding	1	c.101-1997T>A		-1	-1	-1	-1	-1	-1	0
12	40861667	A	C	PASS	0/1	0/1	0/1	intron_variant	MODIFIER	ELOVL4	481894	transcript	XM_022426279.1	protein_coding	1	c.-26-6904T>G		-1	-1	-1	-1	-1	-1	0
12	40861667	A	C	PASS	0/1	0/1	0/1	intron_variant	MODIFIER	ELOVL4	481894	transcript	XM_539015.6	protein_coding	1	c.101-6904T>G		-1	-1	-1	-1	-1	-1	0
12	40862338	T	TAA	PASS	0/1	0/1	0/1	intron_variant	MODIFIER	ELOVL4	481894	transcript	XM_022426279.1	protein_coding	1	c.-26-7576_-26-7575insTT		-1	-1	-1	-1	-1	-1	0
12	40862338	T	TAA	PASS	0/1	0/1	0/1	intron_variant	MODIFIER	ELOVL4	481894	transcript	XM_539015.6	protein_coding	1	c.101-7576_101-7575insTT		-1	-1	-1	-1	-1	-1	0
12	40868995	A	T	PASS	0/1	0/1	0/1	intron_variant	MODIFIER	ELOVL4	481894	transcript	XM_022426279.1	protein_coding	1	c.-27+7091T>A		-1	-1	-1	-1	-1	-1	0
12	40868995	A	T	PASS	0/1	0/1	0/1	intron_variant	MODIFIER	ELOVL4	481894	transcript	XM_539015.6	protein_coding	1	c.100+7419T>A		-1	-1	-1	-1	-1	-1	0
12	40878718	C	A	PASS	0/1	0/1	0/1	upstream_gene_variant	MODIFIER	ELOVL4	481894	transcript	XM_022426279.1	protein_coding	-1	c.-23981G>T		-1	-1	-1	-1	-1	-1	2548
12	40878718	C	A	PASS	0/1	0/1	0/1	upstream_gene_variant	MODIFIER	ELOVL4	481894	transcript	XM_539015.6	protein_coding	-1	c.-2205G>T		-1	-1	-1	-1	-1	-1	2060
12	40878927	T	TAAAATTGGTTTCAGGAAAAAAAAAAAA	PASS	0/1	0/1	0/1	upstream_gene_variant	MODIFIER	ELOVL4	481894	transcript	XM_022426279.1	protein_coding	-1	c.-24191_-24190insTTTTTTTTTTTTCCTGAAACCAATTTT		-1	-1	-1	-1	-1	-1	2758
12	40878927	T	TAAAATTGGTTTCAGGAAAAAAAAAAAA	PASS	0/1	0/1	0/1	upstream_gene_variant	MODIFIER	ELOVL4	481894	transcript	XM_539015.6	protein_coding	-1	c.-2415_-2414insTTTTTTTTTTTTCCTGAAACCAATTTT		-1	-1	-1	-1	-1	-1	2270
14	16277605	T	G	PASS	0/1	0/0	0/1	intergenic_region	MODIFIER	GTPBP10-CLDN12	100683980-608397	intergenic_region	100683980-608397		-1	n.16277605T>G		-1	-1	-1	-1	-1	-1	0
17	62006354	A	T	QD2	0/1	0/0	0/1	intergenic_region	MODIFIER	LOR-LOC111090735	609440-111090735	intergenic_region	609440-111090735		-1	n.62006354A>T		-1	-1	-1	-1	-1	-1	0
17	62019490	T	A	PASS	0/1	0/0	0/1	intergenic_region	MODIFIER	LOR-LOC111090735	609440-111090735	intergenic_region	609440-111090735		-1	n.62019490T>A		-1	-1	-1	-1	-1	-1	0
17	62025968	T	C	PASS	0/1	0/0	0/1	intergenic_region	MODIFIER	LOR-LOC111090735	609440-111090735	intergenic_region	609440-111090735		-1	n.62025968T>C		-1	-1	-1	-1	-1	-1	0
17	62039127	G	C	PASS	0/1	0/0	0/0	intergenic_region	MODIFIER	LOR-LOC111090735	609440-111090735	intergenic_region	609440-111090735		-1	n.62039127G>C		-1	-1	-1	-1	-1	-1	0
17	62041637	A	G	PASS	0/1	0/1	0/0	intergenic_region	MODIFIER	LOR-LOC111090735	609440-111090735	intergenic_region	609440-111090735		-1	n.62041637A>G		-1	-1	-1	-1	-1	-1	0
19	23305933	G	A	PASS	0/1	0/0	0/1	upstream_gene_variant	MODIFIER	ERCC3	476105	transcript	XM_005631880.3	protein_coding	-1	c.-5101G>A		-1	-1	-1	-1	-1	-1	4979
19	23305933	G	A	PASS	0/1	0/0	0/1	upstream_gene_variant	MODIFIER	ERCC3	476105	transcript	XM_005631881.3	protein_coding	-1	c.-5101G>A		-1	-1	-1	-1	-1	-1	4979
19	23305933	G	A	PASS	0/1	0/0	0/1	upstream_gene_variant	MODIFIER	ERCC3	476105	transcript	XM_005631882.3	protein_coding	-1	c.-5101G>A		-1	-1	-1	-1	-1	-1	4979
19	23305933	G	A	PASS	0/1	0/0	0/1	upstream_gene_variant	MODIFIER	ERCC3	476105	transcript	XM_005631883.3	protein_coding	-1	c.-5101G>A		-1	-1	-1	-1	-1	-1	4979
19	23305933	G	A	PASS	0/1	0/0	0/1	upstream_gene_variant	MODIFIER	ERCC3	476105	transcript	XR_002616278.1	pseudogene	-1	n.-4978G>A		-1	-1	-1	-1	-1	-1	4978
19	23305933	G	A	PASS	0/1	0/0	0/1	intergenic_region	MODIFIER	MAP3K2-ERCC3	612902-476105	intergenic_region	612902-476105		-1	n.23305933G>A		-1	-1	-1	-1	-1	-1	0
19	23313758	T	C	PASS	0/1	0/0	0/0	intron_variant	MODIFIER	ERCC3	476105	transcript	XM_005631880.3	protein_coding	3	c.463-1067T>C		-1	-1	-1	-1	-1	-1	0
19	23313758	T	C	PASS	0/1	0/0	0/0	intron_variant	MODIFIER	ERCC3	476105	transcript	XM_005631881.3	protein_coding	3	c.463-1067T>C		-1	-1	-1	-1	-1	-1	0
19	23313758	T	C	PASS	0/1	0/0	0/0	intron_variant	MODIFIER	ERCC3	476105	transcript	XM_005631882.3	protein_coding	3	c.463-1067T>C		-1	-1	-1	-1	-1	-1	0
19	23313758	T	C	PASS	0/1	0/0	0/0	intron_variant	MODIFIER	ERCC3	476105	transcript	XM_005631883.3	protein_coding	3	c.463-1067T>C		-1	-1	-1	-1	-1	-1	0
19	23313758	T	C	PASS	0/1	0/0	0/0	intron_variant	MODIFIER	ERCC3	476105	transcript	XR_002616278.1	pseudogene	3	n.586-1067T>C		-1	-1	-1	-1	-1	-1	0
19	23353134	GCT	G	PASS	0/1	0/0	0/1	intergenic_region	MODIFIER	ERCC3-CYP27C1	476105-483869	intergenic_region	476105-483869		-1	n.23353135_23353136delCT		-1	-1	-1	-1	-1	-1	0
20	13110979	A	G	PASS	0/1	0/0	0/1	intron_variant	MODIFIER	SUMF1	484681	transcript	XM_005632234.3	protein_coding	1	c.271-360A>G		-1	-1	-1	-1	-1	-1	0
20	13110979	A	G	PASS	0/1	0/0	0/1	intron_variant	MODIFIER	SUMF1	484681	transcript	XM_541796.6	protein_coding	1	c.271-360A>G		-1	-1	-1	-1	-1	-1	0
20	13129081	ACT	A	PASS	0/1	0/1	0/0	intron_variant	MODIFIER	SUMF1	484681	transcript	XM_005632234.3	protein_coding	3	c.519+13593_519+13594delCT		-1	-1	-1	-1	-1	-1	0
20	13129081	ACT	A	PASS	0/1	0/1	0/0	intron_variant	MODIFIER	SUMF1	484681	transcript	XM_541796.6	protein_coding	3	c.519+13593_519+13594delCT		-1	-1	-1	-1	-1	-1	0
20	13171414	A	T	PASS	0/1	0/0	./.	intron_variant	MODIFIER	SUMF1	484681	transcript	XM_005632234.3	protein_coding	6	c.841-8501A>T		-1	-1	-1	-1	-1	-1	0
20	13171414	A	T	PASS	0/1	0/0	./.	intron_variant	MODIFIER	SUMF1	484681	transcript	XM_541796.6	protein_coding	7	c.955-8501A>T		-1	-1	-1	-1	-1	-1	0
20	46664694	G	A	PASS	0/1	0/1	0/0	intergenic_region	MODIFIER	LOC484867-CYP4F22	484867-484868	intergenic_region	484867-484868		-1	n.46664694G>A		-1	-1	-1	-1	-1	-1	0
20	46666358	G	A	PASS	0/1	0/1	0/0	intergenic_region	MODIFIER	LOC484867-CYP4F22	484867-484868	intergenic_region	484867-484868		-1	n.46666358G>A		-1	-1	-1	-1	-1	-1	0
20	46667037	A	T	PASS	0/1	0/1	0/0	intergenic_region	MODIFIER	LOC484867-CYP4F22	484867-484868	intergenic_region	484867-484868		-1	n.46667037A>T		-1	-1	-1	-1	-1	-1	0
20	46668630	G	T	PASS	0/1	0/1	0/0	intergenic_region	MODIFIER	LOC484867-CYP4F22	484867-484868	intergenic_region	484867-484868		-1	n.46668630G>T		-1	-1	-1	-1	-1	-1	0
20	46678676	T	A	PASS	0/1	0/0	1/1	intron_variant	MODIFIER	CYP4F22	484868	transcript	XM_022406941.1	protein_coding	9	c.1137-160A>T		-1	-1	-1	-1	-1	-1	0
20	46678676	T	A	PASS	0/1	0/0	1/1	intron_variant	MODIFIER	CYP4F22	484868	transcript	XM_541984.3	protein_coding	9	c.1137-160A>T		-1	-1	-1	-1	-1	-1	0
20	46732414	G	T	PASS	0/1	0/0	0/0	intron_variant	MODIFIER	CYP4F22	484868	transcript	XM_022406941.1	protein_coding	1	c.-2+10450C>A		-1	-1	-1	-1	-1	-1	0
23	2595501	C	G	PASS	1/1	./.	0/1	intron_variant	MODIFIER	ABHD5	485570	transcript	XM_542689.5	protein_coding	3	c.507-2355G>C		-1	-1	-1	-1	-1	-1	0
25	11052407	G	GA	PASS	0/1	0/1	0/0	intergenic_region	MODIFIER	SLC46A3-POMP	477324-477325	intergenic_region	477324-477325		-1	n.11052407_11052408insA		-1	-1	-1	-1	-1	-1	0
25	11094227	C	CT	PASS	0/1	0/0	1/1	intergenic_region	MODIFIER	POMP-LOC111092297	477325-111092297	intergenic_region	477325-111092297		-1	n.11094227_11094228insT		-1	-1	-1	-1	-1	-1	0
25	11102585	CAAAGAT	C	PASS	0/1	0/1	0/0	intergenic_region	MODIFIER	POMP-LOC111092297	477325-111092297	intergenic_region	477325-111092297		-1	n.11102586_11102591delAAAGAT		-1	-1	-1	-1	-1	-1	0
25	17940469	T	A	PASS	0/1	0/1	0/0	intergenic_region	MODIFIER	GJB6-GJB2	100688824-403570	intergenic_region	100688824-403570		-1	n.17940469T>A		-1	-1	-1	-1	-1	-1	0
25	17952020	C	T	PASS	0/1	0/1	0/0	upstream_gene_variant	MODIFIER	GJB2	403570	transcript	NM_001197148.1	protein_coding	-1	c.-4209C>T		-1	-1	-1	-1	-1	-1	831
25	17952020	C	T	PASS	0/1	0/1	0/0	intergenic_region	MODIFIER	GJB6-GJB2	100688824-403570	intergenic_region	100688824-403570		-1	n.17952020C>T		-1	-1	-1	-1	-1	-1	0
26	30597126	A	G	PASS	0/1	0/1	0/0	intergenic_region	MODIFIER	CRKL-SNAP29	608125-486442	intergenic_region	608125-486442		-1	n.30597126A>G		-1	-1	-1	-1	-1	-1	0
26	30597127	A	G	PASS	0/1	0/1	0/0	intergenic_region	MODIFIER	CRKL-SNAP29	608125-486442	intergenic_region	608125-486442		-1	n.30597127A>G		-1	-1	-1	-1	-1	-1	0
26	30597131	A	G	PASS	0/1	0/1	0/0	intergenic_region	MODIFIER	CRKL-SNAP29	608125-486442	intergenic_region	608125-486442		-1	n.30597131A>G		-1	-1	-1	-1	-1	-1	0
26	30597135	A	C	PASS	0/1	0/1	0/0	intergenic_region	MODIFIER	CRKL-SNAP29	608125-486442	intergenic_region	608125-486442		-1	n.30597135A>C		-1	-1	-1	-1	-1	-1	0
26	30634203	T	C	PASS	0/1	0/1	0/0	upstream_gene_variant	MODIFIER	SNAP29	486442	transcript	XM_022410253.1	protein_coding	-1	c.-3941A>G		-1	-1	-1	-1	-1	-1	3762
26	30634203	T	C	PASS	0/1	0/1	0/0	upstream_gene_variant	MODIFIER	SNAP29	486442	transcript	XM_543568.5	protein_coding	-1	c.-3941A>G		-1	-1	-1	-1	-1	-1	3765
26	38583798	C	T	PASS	0/1	0/1	0/0	intron_variant	MODIFIER	LIPN	610475	transcript	XM_005636667.3	protein_coding	7	c.895-357C>T		-1	-1	-1	-1	-1	-1	0
26	38583909	G	A	PASS	0/1	0/1	0/0	intron_variant	MODIFIER	LIPN	610475	transcript	XM_005636667.3	protein_coding	7	c.895-246G>A		-1	-1	-1	-1	-1	-1	0
26	38583963	G	A	PASS	0/1	0/1	0/0	intron_variant	MODIFIER	LIPN	610475	transcript	XM_005636667.3	protein_coding	7	c.895-192G>A		-1	-1	-1	-1	-1	-1	0
26	38584138	G	GTCT	PASS	0/1	0/1	0/0	intron_variant	MODIFIER	LIPN	610475	transcript	XM_005636667.3	protein_coding	7	c.895-17_895-16insTCT		-1	-1	-1	-1	-1	-1	0
26	38584309	G	A	PASS	0/1	0/1	0/0	intron_variant	MODIFIER	LIPN	610475	transcript	XM_005636667.3	protein_coding	8	c.966+83G>A		-1	-1	-1	-1	-1	-1	0
26	38587616	G	A	PASS	0/1	0/1	0/0	intron_variant	MODIFIER	LIPN	610475	transcript	XM_005636667.3	protein_coding	9	c.1039-24G>A		-1	-1	-1	-1	-1	-1	0
26	38595849	T	A	PASS	0/1	0/0	0/1	intergenic_region	MODIFIER	LIPN-LOC111092557	610475-111092557	intergenic_region	610475-111092557		-1	n.38595849T>A		-1	-1	-1	-1	-1	-1	0
27	2359649	CCA	C	PASS	0/1	0/1	0/0	intergenic_region	MODIFIER	LOC100683106-KRT127	100683106-486519	intergenic_region	100683106-486519		-1	n.2359650_2359651delCA		-1	-1	-1	-1	-1	-1	0
27	2420902	C	T	PASS	0/1	0/1	0/0	upstream_gene_variant	MODIFIER	KRT1	444857	transcript	NM_001003392.1	protein_coding	-1	c.-1248C>T		-1	-1	-1	-1	-1	-1	1248
27	2420902	C	T	PASS	0/1	0/1	0/0	intergenic_region	MODIFIER	KRT77-KRT1	100683333-444857	intergenic_region	100683333-444857		-1	n.2420902C>T		-1	-1	-1	-1	-1	-1	0
27	2422712	TCAA	T	PASS	0/1	0/0	0/0	conservative_inframe_deletion	MODERATE	KRT1	444857	transcript	NM_001003392.1	protein_coding	1	c.568_570delAAC	p.Asn190del	568	1860	568	1860	190	619	0	INFO_REALIGN_3_PRIME
27	2432866	T	A	PASS	0/1	0/1	0/0	intergenic_region	MODIFIER	KRT1-KRT2	444857-444850	intergenic_region	444857-444850		-1	n.2432866T>A		-1	-1	-1	-1	-1	-1	0
27	2451666	A	T	PASS	0/1	0/1	0/1	missense_variant	MODERATE	KRT2	444850	transcript	NM_001003386.2	protein_coding	5	c.1027A>T	p.Ser343Cys	1027	1908	1027	1908	343	635	0
27	2456919	G	A	PASS	0/1	0/1	0/0	downstream_gene_variant	MODIFIER	KRT2	444850	transcript	NM_001003386.2	protein_coding	-1	c.*2427G>A		-1	-1	-1	-1	-1	-1	2427
27	2456919	G	A	PASS	0/1	0/1	0/0	intergenic_region	MODIFIER	KRT2-KRT73	444850-608027	intergenic_region	444850-608027		-1	n.2456919G>A		-1	-1	-1	-1	-1	-1	0
27	2458020	G	A	PASS	0/1	0/1	0/1	downstream_gene_variant	MODIFIER	KRT2	444850	transcript	NM_001003386.2	protein_coding	-1	c.*3528G>A		-1	-1	-1	-1	-1	-1	3528
27	2458020	G	A	PASS	0/1	0/1	0/1	intergenic_region	MODIFIER	KRT2-KRT73	444850-608027	intergenic_region	444850-608027		-1	n.2458020G>A		-1	-1	-1	-1	-1	-1	0
27	2463247	G	T	PASS	0/1	0/1	0/0	intergenic_region	MODIFIER	KRT2-KRT73	444850-608027	intergenic_region	444850-608027		-1	n.2463247G>T		-1	-1	-1	-1	-1	-1	0
30	7649536	G	A	PASS	0/1	0/0	0/1	intergenic_region	MODIFIER	CHST14-LOC111093325	608435-111093325	intergenic_region	608435-111093325		-1	n.7649536G>A		-1	-1	-1	-1	-1	-1	0
30	7669803	AT	A	PASS	0/1	0/0	0/1	intergenic_region	MODIFIER	CHST14-LOC111093325	608435-111093325	intergenic_region	608435-111093325		-1	n.7669804delT		-1	-1	-1	-1	-1	-1	0
30	7707556	AGCGGCTG	A	PASS	0/1	0/0	0/1	intergenic_region	MODIFIER	CHST14-LOC111093325	608435-111093325	intergenic_region	608435-111093325		-1	n.7707557_7707563delGCGGCTG		-1	-1	-1	-1	-1	-1	0
30	10097146	T	TTTTTTTTTTTAATTTTTTATTTATTTATGATAGTCACGGAG	PASS	0/1	0/0	0/0	downstream_gene_variant	MODIFIER	TGM5	487522	transcript	XM_022412810.1	protein_coding	-1	c.*615_*616insCTCCGTGACTATCATAAATAAATAAAAAATTAAAAAAAAAA		-1	-1	-1	-1	-1	-1	241
30	10104783	G	A	PASS	0/1	0/1	0/0	intron_variant	MODIFIER	TGM5	487522	transcript	XM_022412810.1	protein_coding	6	c.825-19C>T		-1	-1	-1	-1	-1	-1	0
30	10107057	C	A	PASS	0/1	0/1	0/0	intron_variant	MODIFIER	TGM5	487522	transcript	XM_022412810.1	protein_coding	5	c.686-1496G>T		-1	-1	-1	-1	-1	-1	0
30	10116052	T	A	PASS	0/1	0/0	0/1	intron_variant	MODIFIER	TGM5	487522	transcript	XM_022412810.1	protein_coding	3	c.379-628A>T		-1	-1	-1	-1	-1	-1	0
30	10121395	G	A	PASS	0/1	0/1	0/0	intron_variant	MODIFIER	TGM5	487522	transcript	XM_022412810.1	protein_coding	2	c.259+586C>T		-1	-1	-1	-1	-1	-1	0
31	24864238	T	A	PASS	0/1	0/0	0/1	intergenic_region	MODIFIER	GRIK1-CLDN17	487719-487720	intergenic_region	487719-487720		-1	n.24864238T>A		-1	-1	-1	-1	-1	-1	0
31	24868030	T	G	PASS	0/1	0/0	0/1	intergenic_region	MODIFIER	GRIK1-CLDN17	487719-487720	intergenic_region	487719-487720		-1	n.24868030T>G		-1	-1	-1	-1	-1	-1	0
31	24999028	A	T	PASS	0/1	0/1	0/0	intergenic_region	MODIFIER	GRIK1-CLDN17	487719-487720	intergenic_region	487719-487720		-1	n.24999028A>T		-1	-1	-1	-1	-1	-1	0
31	25030363	TA	T	PASS	0/1	0/1	0/0	intergenic_region	MODIFIER	GRIK1-CLDN17	487719-487720	intergenic_region	487719-487720		-1	n.25030364delA		-1	-1	-1	-1	-1	-1	0
34	22315857	C	T	PASS	0/1	0/0	0/1	intron_variant	MODIFIER	CLDN1	608207	transcript	XM_845155.5	protein_coding	1	c.223+2954G>A		-1	-1	-1	-1	-1	-1	0
34	22344982	C	G	PASS	0/1	0/0	0/1	intergenic_region	MODIFIER	CLDN1-CLDN16	608207-608218	intergenic_region	608207-608218		-1	n.22344982C>G		-1	-1	-1	-1	-1	-1	0
34	22368001	A	AT	PASS	0/1	0/1	0/0	intergenic_region	MODIFIER	CLDN1-CLDN16	608207-608218	intergenic_region	608207-608218		-1	n.22368001_22368002insT		-1	-1	-1	-1	-1	-1	0
34	22368220	C	T	PASS	0/1	0/1	0/0	intergenic_region	MODIFIER	CLDN1-CLDN16	608207-608218	intergenic_region	608207-608218		-1	n.22368220C>T		-1	-1	-1	-1	-1	-1	0
37	22054019	C	A	PASS	0/1	0/0	0/1	intergenic_region	MODIFIER	BARD1-ABCA12	610190-478900	intergenic_region	610190-478900		-1	n.22054019C>A		-1	-1	-1	-1	-1	-1	0
37	22273312	C	T	PASS	0/1	0/0	0/1	intron_variant	MODIFIER	ABCA12	478900	transcript	XM_022415129.1	protein_coding	2	c.164-18989G>A		-1	-1	-1	-1	-1	-1	0
37	22363309	G	T	PASS	0/1	0/0	0/0	intergenic_region	MODIFIER	ABCA12-ATIC	478900-488513	intergenic_region	478900-488513		-1	n.22363309G>T		-1	-1	-1	-1	-1	-1	0
X	4329495	C	T	PASS	0/1	0/0	0/1	intergenic_region	MODIFIER	PUDP-STS	610678-491727	intergenic_region	610678-491727		-1	n.4329495C>T		-1	-1	-1	-1	-1	-1	0
X	4329498	C	T	PASS	0/1	0/0	0/1	intergenic_region	MODIFIER	PUDP-STS	610678-491727	intergenic_region	610678-491727		-1	n.4329498C>T		-1	-1	-1	-1	-1	-1	0
X	4333984	C	T	PASS	0/1	0/0	0/1	intergenic_region	MODIFIER	PUDP-STS	610678-491727	intergenic_region	610678-491727		-1	n.4333984C>T		-1	-1	-1	-1	-1	-1	0
X	4350766	G	A	PASS	0/1	0/1	0/0	intergenic_region	MODIFIER	PUDP-STS	610678-491727	intergenic_region	610678-491727		-1	n.4350766G>A		-1	-1	-1	-1	-1	-1	0
X	4365653	C	T	PASS	0/1	0/0	0/1	intergenic_region	MODIFIER	PUDP-STS	610678-491727	intergenic_region	610678-491727		-1	n.4365653C>T		-1	-1	-1	-1	-1	-1	0
X	4372411	G	C	PASS	0/1	0/0	0/1	intergenic_region	MODIFIER	PUDP-STS	610678-491727	intergenic_region	610678-491727		-1	n.4372411G>C		-1	-1	-1	-1	-1	-1	0
X	4372994	G	A	PASS	0/1	0/0	0/1	intergenic_region	MODIFIER	PUDP-STS	610678-491727	intergenic_region	610678-491727		-1	n.4372994G>A		-1	-1	-1	-1	-1	-1	0
X	4374328	GAATGAATA	G	PASS	0/1	0/0	0/1	intergenic_region	MODIFIER	PUDP-STS	610678-491727	intergenic_region	610678-491727		-1	n.4374329_4374336delAATGAATA		-1	-1	-1	-1	-1	-1	0
X	4410383	T	C	PASS	0/1	0/1	0/0	intron_variant	MODIFIER	STS	491727	transcript	XM_022415887.1	protein_coding	4	c.807-3344T>C		-1	-1	-1	-1	-1	-1	0
X	4415773	G	A	PASS	0/1	0/0	0/1	intron_variant	MODIFIER	STS	491727	transcript	XM_022415887.1	protein_coding	5	c.943+1910G>A		-1	-1	-1	-1	-1	-1	0
X	4418908	G	A	PASS	0/1	0/1	0/0	intron_variant	MODIFIER	STS	491727	transcript	XM_022415887.1	protein_coding	5	c.943+5045G>A		-1	-1	-1	-1	-1	-1	0
X	4436653	C	T	PASS	0/1	0/0	0/1	intron_variant	MODIFIER	STS	491727	transcript	XM_022415887.1	protein_coding	5	c.944-1748C>T		-1	-1	-1	-1	-1	-1	0
X	4474734	C	T	PASS	0/1	0/1	0/0	downstream_gene_variant	MODIFIER	STS	491727	transcript	XM_022415887.1	protein_coding	-1	c.*8115C>T		-1	-1	-1	-1	-1	-1	4641
X	4474734	C	T	PASS	0/1	0/1	0/0	intergenic_region	MODIFIER	STS-LOC111094878	491727-111094878	intergenic_region	491727-111094878		-1	n.4474734C>T		-1	-1	-1	-1	-1	-1	0
X	4482853	G	A	PASS	0/1	0/0	0/1	intergenic_region	MODIFIER	STS-LOC111094878	491727-111094878	intergenic_region	491727-111094878		-1	n.4482853G>A		-1	-1	-1	-1	-1	-1	0
X	4483558	G	C	PASS	0/1	0/0	0/1	intergenic_region	MODIFIER	STS-LOC111094878	491727-111094878	intergenic_region	491727-111094878		-1	n.4483558G>C		-1	-1	-1	-1	-1	-1	0
X	4487487	A	G	PASS	0/1	0/0	0/1	intergenic_region	MODIFIER	STS-LOC111094878	491727-111094878	intergenic_region	491727-111094878		-1	n.4487487A>G		-1	-1	-1	-1	-1	-1	0
X	17666454	G	A	PASS	1/1	0/0	0/1	intron_variant	MODIFIER	MBTPS2	491771	transcript	XM_014111596.2	protein_coding	4	c.397-2347G>A		-1	-1	-1	-1	-1	-1	0
X	17666454	G	A	PASS	1/1	0/0	0/1	intron_variant	MODIFIER	MBTPS2	491771	transcript	XM_548891.5	protein_coding	3	c.466-2347G>A		-1	-1	-1	-1	-1	-1	0
X	17666454	G	A	PASS	1/1	0/0	0/1	intron_variant	MODIFIER	MBTPS2	491771	transcript	XR_296879.2	pseudogene	3	n.609-2347G>A		-1	-1	-1	-1	-1	-1	0
X	17666454	G	A	PASS	1/1	0/0	0/1	intron_variant	MODIFIER	MBTPS2	491771	transcript	XR_296880.3	pseudogene	3	n.609-2347G>A		-1	-1	-1	-1	-1	-1	0
X	41771401	C	T	PASS	1/1	0/0	0/1	upstream_gene_variant	MODIFIER	EBP	609430	transcript	XM_005641319.3	protein_coding	-1	c.-4546C>T		-1	-1	-1	-1	-1	-1	3498
X	41771401	C	T	PASS	1/1	0/0	0/1	upstream_gene_variant	MODIFIER	EBP	609430	transcript	XM_845931.5	protein_coding	-1	c.-4546C>T		-1	-1	-1	-1	-1	-1	3456
